# Supplementary material for: Encapsulated CdSe/CdS nanorods in double-shelled porous nanocomposites for efficient photocatalytic CO2 reduction
Source: Nat Commun. 2022 Oct 29;13:6466. doi: 10.1038/s41467-022-34263-z (PMC9617972; doi:10.1038/s41467-022-34263-z)
Supplement: Supplementary file 4 — Source Data [file 41467_2022_34263_MOESM4_ESM.xlsx]

## Sheet: Figure 2a
Figure 2a		TAPT-DMTA-H			TAPT-DMTA/NR40-H
		P/P0	Volume (cm3 g-1)		P/P0	Volume (cm3 g-1)
		3.04196e-05	4.6774		3.28642e-05	1.3954
		5.06223e-05	9.1803		3.51651e-05	2.9256
		8.82167e-05	13.0466		5.16813e-05	7.195
		0.000107161	14.5286		8.83027e-05	11.1603
		0.000210657	19.1842		0.000104826	12.6226
		0.000529093	26.4702		0.000195531	17.2243
		0.000581472	27.9805		0.000480173	24.6073
		0.00113	34.2376		0.000711298	28.4309
		0.00117	35.2553		0.000801346	29.731
		0.00344	46.6917		0.00116	33.2553
		0.00551	52.9417		0.00451	46.7038
		0.00793	58.258		0.00636	50.8887
		0.01096	63.2737		0.00854	54.6702
		0.01253	66.7101		0.01121	58.4133
		0.01831	73.1453		0.01277	60.6987
		0.0268	80.5626		0.01908	66.9128
		0.03995	89.5869		0.02662	72.7663
		0.05228	97.5051		0.03605	79.103
		0.10007	118.656		0.0498	86.7437
		0.14954	138.807		0.09989	108.444
		0.20161	160.316		0.15018	127.728
		0.25135	175.575		0.19968	146.915
		0.30305	189.144		0.25116	159.314
		0.3517	199.496		0.30109	169.25
		0.40278	208.521		0.35323	179.143
		0.45355	218.564		0.40262	187.403
		0.50203	227.674		0.45246	195.56
		0.55523	237.428		0.5046	203.414
		0.60476	246.762		0.5529	211.51
		0.65534	256.946		0.60016	219.162
		0.70329	268.834		0.64898	228.424
		0.75547	279.49		0.69758	238.879
		0.80325	290.799		0.74957	251.153
		0.85247	304.598		0.83219	281.852
		0.90243	323.906		0.86632	301.615
		0.9829	370.577		0.9032	331.869
		0.999	400.656		0.96762	450.723
		0.92038	348.641		0.999	665.301
		0.86456	328.509		0.94216	502.998
		0.81059	317.391		0.89142	394.356
		0.80493	316.383		0.83949	317.793
		0.73471	303.401		0.77861	285.707
		0.67996	293.987		0.73637	272.026
		0.63117	286.545		0.68713	259.79
		0.57971	279.583		0.63526	249.999
		0.52995	272.165		0.58833	241.788
		0.48008	263.842		0.53693	234.985
		0.427	257.062		0.48623	223.093
		0.37589	248.97		0.43857	214.561
		0.32665	241.017		0.38533	206.661
		0.27991	233.073		0.33395	199.363
		0.22713	222.828		0.28725	191.951
		0.18285	209.639		0.23656	182.016
		0.13249	189.694		0.18813	170.282
		0.08323	169.471		0.13856	150.156
		0.04847	151.857		0.08402	128.449
					0.03993	106.08

## Sheet: Figure 2b
Figure 2b		TAPT-DMTA-H			TAPT-DMTA/NR40-H
		Pore size (nm)	Pore Volume (cm3 g-1)		Pore size (nm)	Pore Volume (cm3 g-1)
		0.8216	0		0.8216	0
		0.8594	0		0.8594	0
		0.899	0		0.899	0
		0.9404	0		0.9404	0
		0.9836	0		0.9836	0
		1.0289	0		1.0289	0
		1.0763	0		1.0763	0
		1.1258	0		1.1258	0
		1.1776	0		1.1776	0
		1.2318	0		1.2318	0
		1.2885	0		1.2885	0
		1.3478	0		1.3478	0.0427
		1.4099	0.08582		1.4099	0.11453
		1.4748	0.18279		1.4748	0.15252
		1.5427	0.28881		1.5427	0.18927
		1.6137	0.4056		1.6137	0.17807
		1.6879	0.46704		1.6879	0.22763
		1.7656	0.45582		1.7656	0.24033
		1.8469	0.27268		1.8469	0.17321
		1.9319	0.161		1.9319	0.12425
		2.0208	0.21066		2.0208	0.14734
		2.1138	0.15304		2.1138	0.11143
		2.2111	0.1209		2.2111	0.09424
		2.3129	0.12446		2.3129	0.10516
		2.4194	0.15452		2.4194	0.12036
		2.5307	0.14543		2.5307	0.11615
		2.6472	0.11744		2.6472	0.10372
		2.7691	0.10994		2.7691	0.09651
		2.8965	0.08114		2.8965	0.07438
		3.0298	0.06292		3.0298	0.05752
		3.1693	0.07335		3.1693	0.05829
		3.3152	0.05718		3.3152	0.04682
		3.4678	0.04449		3.4678	0.03818
		3.6274	0.03965		3.6274	0.03574
		3.7943	0.02307		3.7943	0.02301
		3.969	0.03015		3.969	0.02153
		4.1517	0.03837		4.1517	0.03476
		4.3428	0.03406		4.3428	0.02903
		4.5426	0.03957		4.5426	0.02922
		4.7517	0.02815		4.7517	0.02779
		4.9704	0.02739		4.9704	0.02888
		5.1992	0.02594		5.1992	0.02785
		5.4385	0.02519		5.4385	0.02675
		5.6889	0.02466		5.6889	0.02512
		5.9507	0.01768		5.9507	0.02064
		6.2246	0.02386		6.2246	0.02161
		6.5111	0.01085		6.5111	0.0068
		6.8108	0.01944		6.8108	0.0154
		7.1243	0.01534		7.1243	0.02254
		7.4522	0.01666		7.4522	0.02723
		7.7952	0.01573		7.7952	0.03815
		8.154	0.01154		8.154	0.03481
		8.5293	0.01027		8.5293	0.02867
		8.9219	0.0105		8.9219	0.02629
		9.3326	0.00945		9.3326	0.02427
		9.7621	0.00565		9.7621	0.02357
		10.2114	0.00808		10.2114	0.04614
		10.6814	0.00787		10.6814	0.05389
		11.1731	0.00619		11.1731	0.04489
		11.6874	0.0087		11.6874	0.03783
		12.2253	0.00888		12.2253	0.03638
		12.788	0.00846		12.788	0.03493
		13.3766	0.00804		13.3766	0.03573
		13.9923	0.00757		13.9923	0.04353
		14.6364	0.0051		14.6364	0.03105
		15.31	0.00318		15.31	0.02517
		16.0147	0		16.0147	0.02358
					16.7518	0.02234
					17.5229	0.02117
					18.3294	0.02002
					19.1731	0.01896
					20.0556	0.01707
					20.9787	0.01421

## Sheet: Figure 2c
Figure 2c		TAPT-DMTA-S			TAPT-DMTA/NR40-S
		P/P0	Volume (cm3 g-1)		P/P0	Volume (cm3 g-1)
		3.13247e-05	0.5173		3.78243e-05	0.5007
		3.26931e-05	1.0867		3.90229e-05	1.0568
		4.85718e-05	5.5909		5.07532e-05	2.5997
		7.01428e-05	8.0178		8.04614e-05	4.1343
		9.12151e-05	9.6083		9.49984e-05	4.6705
		0.000199275	14.7907		0.000233831	7.3011
		0.000414043	20.0784		0.000525706	9.9031
		0.000590594	22.9871		0.000579698	10.4359
		0.000824509	25.9036		0.00108	12.6464
		0.00112	28.565		0.00113	13.0201
		0.00307	36.6121		0.00415	18.1277
		0.00546	42.2158		0.00594	20.0253
		0.00728	45.2795		0.00803	21.7392
		0.00976	48.4136		0.01068	23.4177
		0.01158	50.2437		0.01221	24.5369
		0.01635	54.4429		0.01839	27.1059
		0.03092	63.1974		0.02548	29.5466
		0.03704	67.1279		0.04287	34.0107
		0.04824	73.2076		0.05277	36.5665
		0.10377	95.3068		0.0989	44.8603
		0.14813	111.813		0.14964	53.3384
		0.19894	135.209		0.19774	60.9888
		0.24688	146.872		0.24919	66.9308
		0.30468	160.134		0.3007	72.2506
		0.35133	167.617		0.35137	77.1019
		0.40083	174.439		0.40027	81.7214
		0.45238	180.59		0.45155	85.7133
		0.50101	187.139		0.49866	90.2651
		0.55093	192.917		0.54731	94.2774
		0.59887	198.915		0.59929	98.9916
		0.65102	205.56		0.65046	105.328
		0.69702	212.477		0.70095	111.353
		0.74858	218.94		0.75129	118.181
		0.83438	233.949		0.79917	126.491
		0.86723	241.712		0.85596	140.058
		0.90341	254.949		0.90199	158.614
		0.95741	297.51		0.9487	185.649
		0.99525	406.946		0.999	266.558
		0.94667	356.65		0.94504	204.506
		0.89218	306.406		0.88861	181.087
		0.84112	276.044		0.83017	169.262
		0.79352	260.762		0.78903	164.191
		0.73951	250.77		0.73859	159.013
		0.68962	244.43		0.68532	154.189
		0.6368	239.146		0.63482	149.945
		0.58641	234.711		0.58891	146.272
		0.5393	231.094		0.53918	142.247
		0.48831	225.238		0.49086	127.291
		0.43457	220.042		0.44557	107.172
		0.38546	215.947		0.39017	102.802
		0.33642	211.389		0.33611	99.4741
		0.28553	205.167		0.28861	96.2187
		0.23744	195.537		0.23373	91.4244
		0.19125	184.751		0.18871	86.8218
		0.14514	163.453		0.13783	78.7235
		0.09409	143.808		0.08791	70.164
		0.03656	116.356		0.05225	62.7074

## Sheet: Figure 2d
Figure 2d		TAPT-DMTA-S			TAPT-DMTA/NR40-S
		Pore size (nm)	Pore Volume (cm3 g-1)		Pore size (nm)	Pore Volume (cm3 g-1)
		0.8216	0		0.8594	0
		0.8594	0		0.899	0
		0.899	0		0.9404	0
		0.9404	0		0.9836	0
		0.9836	0		1.0289	0
		1.0289	0		1.0763	0
		1.0763	0		1.1258	0
		1.1258	0		1.1776	0
		1.1776	0		1.2318	0
		1.2318	0		1.2885	0
		1.2885	0		1.3478	0
		1.3478	0.03153		1.4099	0
		1.4099	0.12437		1.4748	0.00229
		1.4748	0.21943		1.5427	0.05054
		1.5427	0.24728		1.6137	0.11687
		1.6137	0.22352		1.6879	0.16087
		1.6879	0.27745		1.7656	0.16433
		1.7656	0.28901		1.8469	0.10443
		1.8469	0.20936		1.9319	0.0649
		1.9319	0.15807		2.0208	0.08082
		2.0208	0.18923		2.1138	0.05376
		2.1138	0.16195		2.2111	0.03519
		2.2111	0.1492		2.3129	0.03508
		2.3129	0.15206		2.4194	0.0471
		2.4194	0.16131		2.5307	0.04551
		2.5307	0.14695		2.6472	0.04018
		2.6472	0.12293		2.7691	0.03974
		2.7691	0.10576		2.8965	0.0289
		2.8965	0.07193		3.0298	0.02287
		3.0298	0.04823		3.1693	0.02795
		3.1693	0.04595		3.3152	0.02703
		3.3152	0.02992		3.4678	0.03754
		3.4678	0.02122		3.6274	0.06035
		3.6274	0.02024		3.7943	0.09923
		3.7943	0.01116		3.969	0.10665
		3.969	0.0121		4.1517	0.09592
		4.1517	0.01603		4.3428	0.05558
		4.3428	0.01373		4.5426	0.03631
		4.5426	0.01628		4.7517	0.02054
		4.7517	0.01256		4.9704	0.01707
		4.9704	0.01404		5.1992	0.01447
		5.1992	0.0134		5.4385	0.01324
		5.4385	0.01329		5.6889	0.01241
		5.6889	0.01288		5.9507	0.00901
		5.9507	0.00997		6.2246	0.01097
		6.2246	0.01299		6.5111	0.00473
		6.5111	0.0033		6.8108	0.00837
		6.8108	0.01026		7.1243	0.00755
		7.1243	0.01261		7.4522	0.00849
		7.4522	0.01488		7.7952	0.00843
		7.7952	0.01545		8.154	0.00731
		8.154	0.01758		8.5293	0.00658
		8.5293	0.01737		8.9219	0.00622
		8.9219	0.01641		9.3326	0.00643
		9.3326	0.01484		9.7621	0.00615
		9.7621	0.01145		10.2114	0.00724
		10.2114	0.01836		10.6814	0.00731
		10.6814	0.02164		11.1731	0.0054
		11.1731	0.0174		11.6874	0.00486
		11.6874	0.01501		12.2253	0.00475
		12.2253	0.01448		12.788	0.00468
		12.788	0.0139		13.3766	0.0066
		13.3766	0.01409		13.9923	0.00857
		13.9923	0.01805		14.6364	0.00597
		14.6364	0.01328		15.31	0.00483
		15.31	0.01079		16.0147	0.00452
		16.0147	0.0101		16.7518	0.00428
		16.7518	0.00956		17.5229	0.00405
		17.5229	0.00906		18.3294	0.00383
		18.3294	0.00855		19.1731	0.00362
		19.1731	0.00807		20.0556	0.00326
		20.0556	0.00726		20.9787	0.0025
		20.9787	0.00564		21.9443	0.00137
		21.9443	0.00526
		22.9544	0.00173

## Sheet: Figure 2e
Figure 2e		TAPT-DMTA-H			TAPT-DMTA/NR40-H			TAPT-DMTA-S			TAPT-DMTA/NR40-S
		P/P0	CO2 Volume (cm3 g-1)		P/P0	CO2 Volume (cm3 g-1)		P/P0	CO2 Volume (cm3 g-1)		P/P0	CO2 Volume (cm3 g-1)
		0.00394	0.0642		0.0037	0.02688		0.00482	-0.04969		0.00617	-0.16765
		0.00725	0.10533		0.00653	0.11158		0.01009	-0.04015		0.01133	-0.2105
		0.01057	0.15595		0.00986	0.21849		0.01489	-0.00459		0.01662	-0.22923
		0.0147	0.24215		0.01322	0.30662		0.01957	0.01726		0.02154	-0.22501
		0.01889	0.29365		0.0167	0.41658		0.02467	0.04022		0.02743	-0.23775
		0.02405	0.39446		0.02106	0.53895		0.03106	0.0856		0.03424	-0.22573
		0.03028	0.50401		0.02659	0.70327		0.03935	0.13137		0.04305	-0.20557
		0.03799	0.64713		0.03378	0.88372		0.04973	0.19542		0.05418	-0.13528
		0.04768	0.79018		0.04268	1.12262		0.06267	0.27849		0.06797	-0.0933
		0.06007	0.99901		0.05363	1.38605		0.07831	0.37036		0.08552	-0.01303
		0.0757	1.2189		0.06729	1.80055		0.09837	0.50633		0.1069	0.08011
		0.09545	1.51288		0.08437	2.19681		0.12337	0.68008		0.1351	0.25914
		0.11968	1.84536		0.10592	2.63738		0.15507	0.89225		0.16875	0.52301
		0.15003	2.31154		0.13277	3.2032		0.1947	1.14337		0.21119	0.82482
		0.1877	2.79436		0.16592	3.9339		0.24446	1.44697		0.26207	1.16573
		0.23569	3.41226		0.20788	4.8388		0.29478	1.72563		0.31287	1.43708
		0.28668	3.9558		0.25815	5.59324		0.34468	2.01726		0.36241	1.8539
		0.33742	4.53001		0.30779	6.45577		0.39599	2.29464		0.41332	2.10096
		0.38704	5.07482		0.35809	7.20775		0.44642	2.57062		0.46348	2.47842
		0.43734	5.54936		0.40818	7.89833		0.49619	2.89717		0.51415	2.77291
		0.48782	6.01899		0.45835	8.45392		0.54547	3.11873		0.56316	3.038
		0.53853	6.44576		0.50762	9.1153		0.59604	3.37609		0.61265	3.31467
		0.58878	6.91341		0.55719	9.70451		0.64617	3.59676		0.66337	3.8459
		0.63961	7.37425		0.6068	10.4111		0.69551	3.85884		0.71281	4.01682
		0.68984	7.76927		0.65664	11.0996		0.74604	3.98467		0.76209	4.38216
		0.7391	8.05322		0.70586	11.5165		0.79539	4.30199		0.81183	4.61575
		0.7903	8.40132		0.75651	11.9696		0.84535	4.57557		0.86137	4.6638
		0.84007	8.58932		0.80741	12.2669		0.89455	4.71605		0.91037	4.85632
		0.89025	8.91665		0.85716	12.869		0.94383	4.87123		0.95939	5.31539
		0.93979	8.90124		0.90616	13.1073
		0.98914	9.21642		0.95554	13.8111

## Sheet: Figure 2f
Figure 2f		TAPT-DMTA-H			TAPT-DMTA/NR40-H
		Wavelength (nm)	Absorbance		Wavelength (nm)	Absorbance
		800	-0.00141		800	-0.000475919
		799	-0.00147		799	-0.000475919
		798	-0.00147		798	-0.000475919
		797	-0.00153		797	-0.000571102
		796	-0.0016		796	-0.000666286
		795	-0.00147		795	-0.000571102
		794	-0.00116		794	-0.000285551
		793	-0.000666005		793	0
		792	-0.000355947		792	0.000285551
		791	0.000140146		791	0.000571102
		790	0.000760263		790	0.000666286
		789	0.000946298		789	0.000571102
		788	0.00113		788	0.000856653
		787	0.00163		787	0.00124
		786	0.00175		786	0.00162
		785	0.00188		785	0.00219
		784	0.00225		784	0.00267
		783	0.00243		783	0.00276
		782	0.00268		782	0.00276
		781	0.00318		781	0.00276
		780	0.00386		780	0.00324
		779	0.00454		779	0.00381
		778	0.00492		778	0.00419
		777	0.00554		777	0.00447
		776	0.00653		776	0.00466
		775	0.00715		775	0.00466
		774	0.00727		774	0.00466
		773	0.00746		773	0.00466
		772	0.00764		772	0.00552
		771	0.00783		771	0.00742
		770	0.00808		770	0.00866
		769	0.00826		769	0.00923
		768	0.00851		768	0.00971
		767	0.00876		767	0.00971
		766	0.00901		766	0.00961
		765	0.00926		765	0.0098
		764	0.00957		764	0.01009
		763	0.00981		763	0.01095
		762	0.01012		762	0.01228
		761	0.01043		761	0.01314
		760	0.01074		760	0.0139
		759	0.01087		759	0.01418
		758	0.01099		758	0.01428
		757	0.0113		757	0.01447
		756	0.01143		756	0.01456
		755	0.01174		755	0.01504
		754	0.01217		754	0.0158
		753	0.01248		753	0.01637
		752	0.01329		752	0.01704
		751	0.01465		751	0.01751
		750	0.01552		750	0.0178
		749	0.01589		749	0.01818
		748	0.01626		748	0.01847
		747	0.01688		747	0.01875
		746	0.01757		746	0.01923
		745	0.01812		745	0.0198
		744	0.01881		744	0.02056
		743	0.01936		743	0.02104
		742	0.01974		742	0.02161
		741	0.02023		741	0.02265
		740	0.02067		740	0.02342
		739	0.02085		739	0.02389
		738	0.02116		738	0.02465
		737	0.02172		737	0.02522
		736	0.02228		736	0.02579
		735	0.02296		735	0.02608
		734	0.02352		734	0.02637
		733	0.02395		733	0.02665
		732	0.02445		732	0.02703
		731	0.02507		731	0.02741
		730	0.02569		730	0.02798
		729	0.02619		729	0.02846
		728	0.02693		728	0.02903
		727	0.02774		727	0.0296
		726	0.02836		726	0.03017
		725	0.02916		725	0.03103
		724	0.03003		724	0.03217
		723	0.03059		723	0.03293
		722	0.03127		722	0.0337
		721	0.03201		721	0.03484
		720	0.03263		720	0.0356
		719	0.03325		719	0.03617
		718	0.034		718	0.03674
		717	0.03474		717	0.03731
		716	0.03542		716	0.03779
		715	0.03604		715	0.03826
		714	0.03679		714	0.03922
		713	0.03766		713	0.04007
		712	0.0384		712	0.04083
		711	0.03915		711	0.04188
		710	0.03995		710	0.04302
		709	0.0407		709	0.04397
		708	0.04144		708	0.04483
		707	0.04218		707	0.0455
		706	0.04299		706	0.04626
		705	0.04373		705	0.04683
		704	0.0446		704	0.04759
		703	0.04541		703	0.04845
		702	0.04634		702	0.0494
		701	0.04752		701	0.05045
		700	0.04851		700	0.0514
		699	0.0495		699	0.05254
		698	0.05049		698	0.05349
		697	0.05124		697	0.05425
		696	0.05204		696	0.05511
		695	0.05297		695	0.05635
		694	0.05397		694	0.05749
		693	0.0549		693	0.05854
		692	0.05583		692	0.05949
		691	0.05688		691	0.06044
		690	0.05781		690	0.06111
		689	0.05874		689	0.06177
		688	0.05973		688	0.06282
		687	0.06079		687	0.06396
		686	0.0619		686	0.0652
		685	0.06296		685	0.06653
		684	0.06414		684	0.06758
		683	0.06531		683	0.06863
		682	0.06637		682	0.06967
		681	0.06742		681	0.07063
		680	0.06854		680	0.07167
		679	0.06966		679	0.07282
		678	0.07083		678	0.07396
		677	0.0722		677	0.0752
		676	0.0735		676	0.07662
		675	0.0748		675	0.07796
		674	0.0761		674	0.0791
		673	0.07734		673	0.08053
		672	0.07865		672	0.08205
		671	0.07989		671	0.08329
		670	0.08119		670	0.08433
		669	0.08249		669	0.08576
		668	0.08386		668	0.08709
		667	0.08522		667	0.08833
		666	0.08658		666	0.08957
		665	0.08789		665	0.0909
		664	0.08919		664	0.09233
		663	0.09068		663	0.09395
		662	0.09217		662	0.09556
		661	0.09378		661	0.09699
		660	0.09545		660	0.09842
		659	0.097		659	0.10013
		658	0.09861		658	0.10175
		657	0.10023		657	0.10327
		656	0.10172		656	0.10499
		655	0.10333		655	0.10651
		654	0.10506		654	0.10803
		653	0.1068		653	0.10975
		652	0.10841		652	0.11146
		651	0.11015		651	0.11317
		650	0.11195		650	0.11489
		649	0.11375		649	0.1166
		648	0.11561		648	0.11831
		647	0.11753		647	0.12003
		646	0.11951		646	0.12184
		645	0.12156		645	0.12364
		644	0.12361		644	0.12555
		643	0.12571		643	0.12764
		642	0.12795		642	0.12964
		641	0.12999		641	0.13164
		640	0.13204		640	0.13383
		639	0.13402		639	0.13602
		638	0.13613		638	0.13792
		637	0.13849		637	0.14011
		636	0.14103		636	0.14249
		635	0.14351		635	0.14477
		634	0.14593		634	0.14706
		633	0.14847		633	0.14972
		632	0.15108		632	0.15248
		631	0.15368		631	0.15543
		630	0.15635		630	0.15848
		629	0.15908		629	0.16153
		628	0.16168		628	0.16448
		627	0.16429		627	0.16771
		626	0.16695		626	0.17105
		625	0.16968		625	0.17457
		624	0.17228		624	0.17809
		623	0.17495		623	0.18171
		622	0.17774		622	0.18561
		621	0.18072		621	0.18999
		620	0.18382		620	0.19475
		619	0.18686		619	0.1997
		618	0.18983		618	0.20493
		617	0.19275		617	0.21045
		616	0.1956		616	0.21635
		615	0.19839		615	0.22254
		614	0.20131		614	0.22892
		613	0.20453		613	0.23567
		612	0.20769		612	0.24281
		611	0.21098		611	0.25014
		610	0.21427		610	0.25766
		609	0.21749		609	0.26537
		608	0.22059		608	0.27308
		607	0.22357		607	0.2807
		606	0.22667		606	0.28793
		605	0.22989		605	0.29536
		604	0.23343		604	0.30297
		603	0.23702		603	0.31058
		602	0.24062		602	0.3182
		601	0.24422		601	0.32562
		600	0.24769		600	0.33286
		599	0.2511		599	0.34
		598	0.25433		598	0.34675
		597	0.25767		597	0.35332
		596	0.26121		596	0.35979
		595	0.26474		595	0.36598
		594	0.26834		594	0.37198
		593	0.27206		593	0.37778
		592	0.27566		592	0.38321
		591	0.27919		591	0.38854
		590	0.28273		590	0.39349
		589	0.28645		589	0.39787
		588	0.29023		588	0.40196
		587	0.29401		587	0.40605
		586	0.29786		586	0.40986
		585	0.3017		585	0.41357
		584	0.30536		584	0.41729
		583	0.30902		583	0.4209
		582	0.31274		582	0.42433
		581	0.3164		581	0.42757
		580	0.32012		580	0.43061
		579	0.32403		579	0.43347
		578	0.32793		578	0.43613
		577	0.33178		577	0.4388
		576	0.33556		576	0.44127
		575	0.3391		575	0.44375
		574	0.34288		574	0.44632
		573	0.34672		573	0.44879
		572	0.35051		572	0.45117
		571	0.35435		571	0.45374
		570	0.35813		570	0.4565
		569	0.36179		569	0.45917
		568	0.36557		568	0.46193
		567	0.36917		567	0.46459
		566	0.37264		566	0.46697
		565	0.37618		565	0.46916
		564	0.37965		564	0.47135
		563	0.38331		563	0.47373
		562	0.38691		562	0.47592
		561	0.39063		561	0.4783
		560	0.39422		560	0.48077
		559	0.3977		559	0.48325
		558	0.40123		558	0.48582
		557	0.40495		557	0.48839
		556	0.40873		556	0.49124
		555	0.41252		555	0.4941
		554	0.41618		554	0.49667
		553	0.41984		553	0.49933
		552	0.42343		552	0.50181
		551	0.42684		551	0.5039
		550	0.4305		550	0.50638
		549	0.43428		549	0.50952
		548	0.43794		548	0.51294
		547	0.44166		547	0.51599
		546	0.44532		546	0.51932
		545	0.44929		545	0.52294
		544	0.45345		544	0.52627
		543	0.45754		543	0.53017
		542	0.46163		542	0.53484
		541	0.46603		541	0.5395
		540	0.47		540	0.54426
		539	0.47372		539	0.54892
		538	0.47769		538	0.5533
		537	0.48061		537	0.55692
		536	0.48371		536	0.56044
		535	0.48768		535	0.56453
		534	0.49164		534	0.56872
		533	0.49586		533	0.57282
		532	0.50051		532	0.57786
		531	0.50523		531	0.58405
		530	0.51012		530	0.59042
		529	0.51453		529	0.5968
		528	0.51874		528	0.60337
		527	0.52321		527	0.60946
		526	0.5278		526	0.61546
		525	0.53245		525	0.62117
		524	0.53716		524	0.62659
		523	0.54237		523	0.63211
		522	0.54727		522	0.63783
		521	0.55167		521	0.64373
		520	0.55657		520	0.65001
		519	0.56153		519	0.65667
		518	0.56655		518	0.66343
		517	0.5717		517	0.67047
		516	0.57697		516	0.6778
		515	0.58255		515	0.68542
		514	0.58875		514	0.69284
		513	0.59477		513	0.70084
		512	0.60103		512	0.70931
		511	0.60761		511	0.7174
		510	0.61387		510	0.7252
		509	0.62032		509	0.73291
		508	0.62714		508	0.74053
		507	0.63415		507	0.74833
		506	0.64134		506	0.75595
		505	0.64878		505	0.76404
		504	0.65666		504	0.77223
		503	0.66453		503	0.78117
		502	0.67228		502	0.78945
		501	0.68028		501	0.79821
		500	0.68816		500	0.80716
		499	0.69628		499	0.81534
		498	0.70472		498	0.8241
		497	0.71265		497	0.83295
		496	0.72121		496	0.84142
		495	0.72965		495	0.85009
		494	0.73833		494	0.85884
		493	0.74732		493	0.86722
		492	0.75668		492	0.87569
		491	0.76543		491	0.88369
		490	0.77448		490	0.89111
		489	0.78384		489	0.89834
		488	0.79209		488	0.90491
		487	0.80059		487	0.91129
		486	0.80877		486	0.91767
		485	0.81677		485	0.92385
		484	0.8244		484	0.92928
		483	0.83172		483	0.9348
		482	0.83922		482	0.93956
		481	0.84691		481	0.94441
		480	0.85367		480	0.94889
		479	0.86055		479	0.95346
		478	0.86694		478	0.95802
		477	0.87283		477	0.96145
		476	0.87823		476	0.9644
		475	0.88436		475	0.96735
		474	0.88926		474	0.96992
		473	0.89497		473	0.97211
		472	0.89931		472	0.97478
		471	0.90371		471	0.97735
		470	0.90749		470	0.97954
		469	0.91128		469	0.98134
		468	0.91512		468	0.98353
		467	0.91903		467	0.98582
		466	0.923		466	0.98715
		465	0.92542		465	0.98848
		464	0.92783		464	0.98991
		463	0.93032		463	0.99124
		462	0.93193		462	0.9921
		461	0.93441		461	0.994
		460	0.93782		460	0.99534
		459	0.94117		459	0.99581
		458	0.94377		458	0.99629
		457	0.94638		457	0.99676
		456	0.94898		456	0.99714
		455	0.95078		455	0.9981
		454	0.95252		454	0.99905
		453	0.95345		453	0.99952
		452	0.95524		452	1
		451	0.95611		451	1
		450	0.95704		450	1.00038
		449	0.95797		449	1.00086
		448	0.95977		448	1.00133
		447	0.96163		447	1.00133
		446	0.96349		446	1.00181
		445	0.96535		445	1.00181
		444	0.96721		444	1.00181
		443	0.96907		443	1.00228
		442	0.97099		442	1.00324
		441	0.97192		441	1.00324
		440	0.97292		440	1.00276
		439	0.97484		439	1.00276
		438	0.97676		438	1.00228
		437	0.97875		437	1.00133
		436	0.98073		436	1.00133
		435	0.98172		435	1.00038
		434	0.98271		434	1
		433	0.98371		433	1.00038
		432	0.9847		432	1.00086
		431	0.98569		431	1.00181
		430	0.98675		430	1.00228
		429	0.98873		429	1.00276
		428	0.99078		428	1.00276
		427	0.99183		427	1.00276
		426	0.99288		426	1.00276
		425	0.99288		425	1.00324
		424	0.99394		424	1.00324
		423	0.99493		423	1.00324
		422	0.99493		422	1.00419
		421	0.99599		421	1.00466
		420	0.99704		420	1.00466
		419	0.99809		419	1.00562
		418	1.0002		418	1.00609
		417	1.0002		417	1.00647
		416	1.0002		416	1.00647
		415	1.0002		415	1.00647
		414	1.0002		414	1.00609
		413	1.0002		413	1.00562
		412	1.00132		412	1.00562
		411	1.00237		411	1.00514
		410	1.00343		410	1.00466
		409	1.00454		409	1.00324
		408	1.00454		408	1.00276
		407	1.00454		407	1.00324
		406	1.00454		406	1.00371
		405	1.00343		405	1.00419
		404	1.00454		404	1.00371
		403	1.0056		403	1.00324
		402	1.00671		402	1.00228
		401	1.00777		401	1.00181
		400	1.00888		400	1.00181

## Sheet: Figure 2g
Figure 2g		TAPT-DMTA/NR40-H			TAPT-DMTA/NR40-S
		Wavelength (nm)	Absorbance		Wavelength (nm)	Absorbance
		800	-0.000475919		800	0.000456145
		799	-0.000475919		799	0.000456145
		798	-0.000475919		798	0.000390981
		797	-0.000571102		797	0.000390981
		796	-0.000666286		796	0.000390981
		795	-0.000571102		795	0.000325818
		794	-0.000285551		794	0.000325818
		793	0		793	0.000390981
		792	0.000285551		792	0.000390981
		791	0.000571102		791	0.000586472
		790	0.000666286		790	0.000781963
		789	0.000571102		789	0.000781963
		788	0.000856653		788	0.000847126
		787	0.00124		787	0.000977453
		786	0.00162		786	0.00117
		785	0.00219		785	0.00156
		784	0.00267		784	0.00195
		783	0.00276		783	0.00209
		782	0.00276		782	0.00228
		781	0.00276		781	0.00254
		780	0.00324		780	0.00267
		779	0.00381		779	0.00287
		778	0.00419		778	0.00313
		777	0.00447		777	0.00371
		776	0.00466		776	0.0043
		775	0.00466		775	0.00424
		774	0.00466		774	0.00469
		773	0.00466		773	0.00482
		772	0.00552		772	0.00424
		771	0.00742		771	0.00469
		770	0.00866		770	0.00541
		769	0.00923		769	0.00573
		768	0.00971		768	0.00626
		767	0.00971		767	0.00678
		766	0.00961		766	0.00704
		765	0.0098		765	0.00717
		764	0.01009		764	0.00756
		763	0.01095		763	0.00782
		762	0.01228		762	0.00802
		761	0.01314		761	0.00841
		760	0.0139		760	0.00873
		759	0.01418		759	0.00886
		758	0.01428		758	0.00899
		757	0.01447		757	0.00932
		756	0.01456		756	0.00945
		755	0.01504		755	0.00958
		754	0.0158		754	0.01004
		753	0.01637		753	0.0103
		752	0.01704		752	0.01049
		751	0.01751		751	0.01095
		750	0.0178		750	0.0114
		749	0.01818		749	0.01192
		748	0.01847		748	0.01225
		747	0.01875		747	0.01258
		746	0.01923		746	0.01284
		745	0.0198		745	0.01297
		744	0.02056		744	0.01329
		743	0.02104		743	0.01355
		742	0.02161		742	0.01388
		741	0.02265		741	0.01421
		740	0.02342		740	0.01447
		739	0.02389		739	0.01479
		738	0.02465		738	0.01499
		737	0.02522		737	0.01512
		736	0.02579		736	0.01564
		735	0.02608		735	0.01603
		734	0.02637		734	0.01616
		733	0.02665		733	0.01636
		732	0.02703		732	0.01655
		731	0.02741		731	0.01681
		730	0.02798		730	0.01727
		729	0.02846		729	0.01753
		728	0.02903		728	0.01785
		727	0.0296		727	0.01812
		726	0.03017		726	0.01831
		725	0.03103		725	0.01851
		724	0.03217		724	0.01883
		723	0.03293		723	0.01929
		722	0.0337		722	0.01948
		721	0.03484		721	0.01961
		720	0.0356		720	0.01987
		719	0.03617		719	0.02027
		718	0.03674		718	0.02059
		717	0.03731		717	0.02105
		716	0.03779		716	0.02163
		715	0.03826		715	0.02235
		714	0.03922		714	0.02307
		713	0.04007		713	0.02372
		712	0.04083		712	0.02405
		711	0.04188		711	0.02431
		710	0.04302		710	0.02463
		709	0.04397		709	0.02489
		708	0.04483		708	0.02522
		707	0.0455		707	0.0258
		706	0.04626		706	0.02633
		705	0.04683		705	0.02678
		704	0.04759		704	0.02724
		703	0.04845		703	0.0275
		702	0.0494		702	0.02769
		701	0.05045		701	0.02796
		700	0.0514		700	0.02822
		699	0.05254		699	0.02861
		698	0.05349		698	0.02913
		697	0.05425		697	0.02965
		696	0.05511		696	0.02998
		695	0.05635		695	0.03037
		694	0.05749		694	0.03069
		693	0.05854		693	0.03095
		692	0.05949		692	0.03141
		691	0.06044		691	0.03193
		690	0.06111		690	0.03239
		689	0.06177		689	0.03291
		688	0.06282		688	0.03336
		687	0.06396		687	0.03375
		686	0.0652		686	0.03428
		685	0.06653		685	0.03486
		684	0.06758		684	0.03545
		683	0.06863		683	0.03584
		682	0.06967		682	0.03636
		681	0.07063		681	0.03695
		680	0.07167		680	0.03721
		679	0.07282		679	0.03766
		678	0.07396		678	0.03832
		677	0.0752		677	0.03884
		676	0.07662		676	0.03923
		675	0.07796		675	0.03962
		674	0.0791		674	0.04014
		673	0.08053		673	0.04066
		672	0.08205		672	0.04105
		671	0.08329		671	0.04164
		670	0.08433		670	0.04229
		669	0.08576		669	0.04301
		668	0.08709		668	0.04366
		667	0.08833		667	0.04431
		666	0.08957		666	0.04477
		665	0.0909		665	0.04529
		664	0.09233		664	0.04574
		663	0.09395		663	0.04627
		662	0.09556		662	0.04685
		661	0.09699		661	0.0477
		660	0.09842		660	0.04855
		659	0.10013		659	0.04933
		658	0.10175		658	0.05005
		657	0.10327		657	0.0507
		656	0.10499		656	0.05141
		655	0.10651		655	0.05207
		654	0.10803		654	0.05278
		653	0.10975		653	0.0535
		652	0.11146		652	0.05428
		651	0.11317		651	0.05526
		650	0.11489		650	0.05624
		649	0.1166		649	0.05715
		648	0.11831		648	0.05793
		647	0.12003		647	0.05871
		646	0.12184		646	0.05962
		645	0.12364		645	0.06047
		644	0.12555		644	0.06125
		643	0.12764		643	0.06217
		642	0.12964		642	0.06301
		641	0.13164		641	0.06393
		640	0.13383		640	0.0649
		639	0.13602		639	0.06601
		638	0.13792		638	0.06705
		637	0.14011		637	0.0681
		636	0.14249		636	0.06907
		635	0.14477		635	0.07018
		634	0.14706		634	0.07135
		633	0.14972		633	0.0724
		632	0.15248		632	0.07344
		631	0.15543		631	0.07461
		630	0.15848		630	0.07559
		629	0.16153		629	0.07663
		628	0.16448		628	0.07774
		627	0.16771		627	0.07885
		626	0.17105		626	0.08015
		625	0.17457		625	0.08158
		624	0.17809		624	0.08289
		623	0.18171		623	0.08426
		622	0.18561		622	0.08582
		621	0.18999		621	0.08725
		620	0.19475		620	0.08862
		619	0.1997		619	0.09006
		618	0.20493		618	0.09149
		617	0.21045		617	0.09299
		616	0.21635		616	0.09462
		615	0.22254		615	0.09631
		614	0.22892		614	0.09807
		613	0.23567		613	0.09983
		612	0.24281		612	0.10185
		611	0.25014		611	0.10387
		610	0.25766		610	0.10583
		609	0.26537		609	0.10772
		608	0.27308		608	0.10974
		607	0.2807		607	0.11189
		606	0.28793		606	0.11404
		605	0.29536		605	0.11625
		604	0.30297		604	0.11879
		603	0.31058		603	0.1212
		602	0.3182		602	0.12381
		601	0.32562		601	0.12655
		600	0.33286		600	0.12922
		599	0.34		599	0.13202
		598	0.34675		598	0.13495
		597	0.35332		597	0.13789
		596	0.35979		596	0.14088
		595	0.36598		595	0.14395
		594	0.37198		594	0.1472
		593	0.37778		593	0.15053
		592	0.38321		592	0.15392
		591	0.38854		591	0.1575
		590	0.39349		590	0.16121
		589	0.39787		589	0.16493
		588	0.40196		588	0.16864
		587	0.40605		587	0.17255
		586	0.40986		586	0.17646
		585	0.41357		585	0.18031
		584	0.41729		584	0.18422
		583	0.4209		583	0.18813
		582	0.42433		582	0.19204
		581	0.42757		581	0.19595
		580	0.43061		580	0.19992
		579	0.43347		579	0.2037
		578	0.43613		578	0.20742
		577	0.4388		577	0.2112
		576	0.44127		576	0.21458
		575	0.44375		575	0.21791
		574	0.44632		574	0.22123
		573	0.44879		573	0.22436
		572	0.45117		572	0.22742
		571	0.45374		571	0.23042
		570	0.4565		570	0.23322
		569	0.45917		569	0.23563
		568	0.46193		568	0.23791
		567	0.46459		567	0.24019
		566	0.46697		566	0.24234
		565	0.46916		565	0.24423
		564	0.47135		564	0.24599
		563	0.47373		563	0.24788
		562	0.47592		562	0.24971
		561	0.4783		561	0.2514
		560	0.48077		560	0.25303
		559	0.48325		559	0.25472
		558	0.48582		558	0.25635
		557	0.48839		557	0.25798
		556	0.49124		556	0.25981
		555	0.4941		555	0.26157
		554	0.49667		554	0.26346
		553	0.49933		553	0.26548
		552	0.50181		552	0.26763
		551	0.5039		551	0.26997
		550	0.50638		550	0.27238
		549	0.50952		549	0.27499
		548	0.51294		548	0.27792
		547	0.51599		547	0.28099
		546	0.51932		546	0.28379
		545	0.52294		545	0.28685
		544	0.52627		544	0.29011
		543	0.53017		543	0.2933
		542	0.53484		542	0.29649
		541	0.5395		541	0.30001
		540	0.54426		540	0.30412
		539	0.54892		539	0.30848
		538	0.5533		538	0.31272
		537	0.55692		537	0.31741
		536	0.56044		536	0.32223
		535	0.56453		535	0.32686
		534	0.56872		534	0.33168
		533	0.57282		533	0.33663
		532	0.57786		532	0.34172
		531	0.58405		531	0.3468
		530	0.59042		530	0.35188
		529	0.5968		529	0.35723
		528	0.60337		528	0.36296
		527	0.60946		527	0.36902
		526	0.61546		526	0.3758
		525	0.62117		525	0.38284
		524	0.62659		524	0.38994
		523	0.63211		523	0.39769
		522	0.63783		522	0.40538
		521	0.64373		521	0.4132
		520	0.65001		520	0.42161
		519	0.65667		519	0.43014
		518	0.66343		518	0.43907
		517	0.67047		517	0.44846
		516	0.6778		516	0.45816
		515	0.68542		515	0.46833
		514	0.69284		514	0.47889
		513	0.70084		513	0.48983
		512	0.70931		512	0.50111
		511	0.7174		511	0.51232
		510	0.7252		510	0.52411
		509	0.73291		509	0.53649
		508	0.74053		508	0.54939
		507	0.74833		507	0.56295
		506	0.75595		506	0.5765
		505	0.76404		505	0.59051
		504	0.77223		504	0.60478
		503	0.78117		503	0.61925
		502	0.78945		502	0.63378
		501	0.79821		501	0.64877
		500	0.80716		500	0.66402
		499	0.81534		499	0.67985
		498	0.8241		498	0.69595
		497	0.83295		497	0.71126
		496	0.84142		496	0.7267
		495	0.85009		495	0.74221
		494	0.85884		494	0.75701
		493	0.86722		493	0.77134
		492	0.87569		492	0.78555
		491	0.88369		491	0.79949
		490	0.89111		490	0.8122
		489	0.89834		489	0.82497
		488	0.90491		488	0.83722
		487	0.91129		487	0.84889
		486	0.91767		486	0.8599
		485	0.92385		485	0.87013
		484	0.92928		484	0.87945
		483	0.9348		483	0.88916
		482	0.93956		482	0.89776
		481	0.94441		481	0.90603
		480	0.94889		480	0.91307
		479	0.95346		479	0.91881
		478	0.95802		478	0.92545
		477	0.96145		477	0.93145
		476	0.9644		476	0.93607
		475	0.96735		475	0.9407
		474	0.96992		474	0.94468
		473	0.97211		473	0.94872
		472	0.97478		472	0.95197
		471	0.97735		471	0.95523
		470	0.97954		470	0.95777
		469	0.98134		469	0.96025
		468	0.98353		468	0.96364
		467	0.98582		467	0.96533
		466	0.98715		466	0.96709
		465	0.98848		465	0.96879
		464	0.98991		464	0.97139
		463	0.99124		463	0.97231
		462	0.9921		462	0.97406
		461	0.994		461	0.97582
		460	0.99534		460	0.97765
		459	0.99581		459	0.9785
		458	0.99629		458	0.97941
		457	0.99676		457	0.98032
		456	0.99714		456	0.98032
		455	0.9981		455	0.98123
		454	0.99905		454	0.98123
		453	0.99952		453	0.98215
		452	1		452	0.98215
		451	1		451	0.98306
		450	1.00038		450	0.98306
		449	1.00086		449	0.98488
		448	1.00133		448	0.98488
		447	1.00133		447	0.98579
		446	1.00181		446	0.98579
		445	1.00181		445	0.98671
		444	1.00181		444	0.98768
		443	1.00228		443	0.98768
		442	1.00324		442	0.9886
		441	1.00324		441	0.98951
		440	1.00276		440	0.98951
		439	1.00276		439	0.99042
		438	1.00228		438	0.9914
		437	1.00133		437	0.99231
		436	1.00133		436	0.99231
		435	1.00038		435	0.99231
		434	1		434	0.99231
		433	1.00038		433	0.99231
		432	1.00086		432	0.99329
		431	1.00181		431	0.99329
		430	1.00228		430	0.99329
		429	1.00276		429	0.99329
		428	1.00276		428	0.99329
		427	1.00276		427	0.99329
		426	1.00276		426	0.99329
		425	1.00324		425	0.9942
		424	1.00324		424	0.99518
		423	1.00324		423	0.99518
		422	1.00419		422	0.99518
		421	1.00466		421	0.99616
		420	1.00466		420	0.99518
		419	1.00562		419	0.9942
		418	1.00609		418	0.9942
		417	1.00647		417	0.99518
		416	1.00647		416	0.99616
		415	1.00647		415	0.99707
		414	1.00609		414	0.99805
		413	1.00562		413	0.99902
		412	1.00562		412	1
		411	1.00514		411	1
		410	1.00466		410	1
		409	1.00324		409	1
		408	1.00276		408	0.99902
		407	1.00324		407	0.99902
		406	1.00371		406	0.99902
		405	1.00419		405	0.99902
		404	1.00371		404	0.99902
		403	1.00324		403	0.99902
		402	1.00228		402	0.99902
		401	1.00181		401	0.99902
		400	1.00181		400	0.99902
						0.99902
						0.99902
						0.99902
						0.99805
						0.99805
						0.99805
						0.99707
						0.99616
						0.99616
						0.99616
						0.99616
						0.99616
						0.99616
						0.99616
						0.99707
						0.99707
						0.99805
						0.99805
						0.99707
						0.99518
						0.9942
						0.99329
						0.99231
						0.99231
						0.9914
						0.9914
						0.99042
						0.99042
						0.99042
						0.98951
						0.98951
						0.98951
						0.98951
						0.98951
						0.98951
						0.98768
						0.98671
						0.98488
						0.98306
						0.98306
						0.98215
						0.98215
						0.98215
						0.98215
						0.98123
						0.98215
						0.98215
						0.98215
						0.98215
						0.98215
						0.98032
						0.97941
						0.98032
						0.98032
						0.98032
						0.98123
						0.98032
						0.97941
						0.97765
						0.97406
						0.9697
						0.96625
						0.96449
						0.96279
						0.96194
						0.9611
						0.96025
						0.95856
						0.95856
						0.95856
						0.95693
						0.95608
						0.95523
						0.95445
						0.95276
						0.95035
						0.94787
						0.94631
						0.94546
						0.94468
						0.94311
						0.94233
						0.93992
						0.93757
						0.93607
						0.93607
						0.93529
						0.93373
						0.93223
						0.92917
						0.92545
						0.92324
						0.92102
						0.91952
						0.91737
						0.91522
						0.91379
						0.91379
						0.91307
						0.91236

## Sheet: Figure 4a
Figure 4a		NR40			TAPT-DMTA/NR40-H
		Wavelength (nm)	PL Intensity (a.u.)		Wavelength (nm)	PL Intensity (a.u.)
		500.4	233.033		500.4	257.145
		500.6	232.742		500.6	257.082
		500.8	232.355		500.8	257.109
		501	231.949		501	257.173
		501.2	231.644		501.2	257.121
		501.4	231.378		501.4	256.948
		501.6	231		501.6	256.873
		501.8	230.563		501.8	256.753
		502	230.228		502	256.833
		502.2	230.003		502.2	256.872
		502.4	229.506		502.4	256.931
		502.6	229.07		502.6	257.025
		502.8	228.621		502.8	257.218
		503	228.401		503	257.275
		503.2	227.984		503.2	257.411
		503.4	227.504		503.4	257.508
		503.6	227.185		503.6	257.61
		503.8	226.782		503.8	257.819
		504	226.395		504	258.054
		504.2	226.115		504.2	258.341
		504.4	225.722		504.4	258.574
		504.6	225.242		504.6	258.629
		504.8	225.043		504.8	258.921
		505	224.629		505	259.352
		505.2	224.506		505.2	259.706
		505.4	224.089		505.4	259.629
		505.6	223.947		505.6	260.111
		505.8	223.753		505.8	260.27
		506	223.483		506	260.474
		506.2	223.056		506.2	260.812
		506.4	223.071		506.4	261.115
		506.6	222.815		506.6	261.505
		506.8	222.744		506.8	261.955
		507	222.715		507	262.625
		507.2	222.578		507.2	262.906
		507.4	222.292		507.4	263.309
		507.6	222.014		507.6	263.867
		507.8	221.808		507.8	264.334
		508	221.643		508	264.533
		508.2	221.358		508.2	264.836
		508.4	221.29		508.4	265.287
		508.6	221.056		508.6	265.729
		508.8	220.856		508.8	266.188
		509	220.884		509	266.568
		509.2	220.743		509.2	267.182
		509.4	220.489		509.4	267.403
		509.6	220.472		509.6	267.81
		509.8	220.417		509.8	268.215
		510	220.43		510	268.668
		510.2	220.361		510.2	269.282
		510.4	220.534		510.4	270.032
		510.6	220.671		510.6	270.404
		510.8	220.624		510.8	270.864
		511	220.75		511	271.425
		511.2	220.952		511.2	271.69
		511.4	220.808		511.4	272.287
		511.6	220.668		511.6	272.871
		511.8	220.529		511.8	273.214
		512	220.707		512	273.363
		512.2	220.748		512.2	273.677
		512.4	220.853		512.4	274.029
		512.6	220.978		512.6	274.305
		512.8	221.298		512.8	274.722
		513	221.436		513	275.168
		513.2	221.68		513.2	275.419
		513.4	221.864		513.4	275.811
		513.6	221.975		513.6	275.953
		513.8	222.395		513.8	276.361
		514	222.639		514	276.749
		514.2	222.782		514.2	277.175
		514.4	223.155		514.4	277.894
		514.6	223.442		514.6	278.197
		514.8	223.803		514.8	278.516
		515	223.98		515	278.784
		515.2	224.402		515.2	279.344
		515.4	224.587		515.4	279.978
		515.6	225.085		515.6	280.489
		515.8	225.407		515.8	280.709
		516	225.699		516	281.074
		516.2	226.151		516.2	281.219
		516.4	226.684		516.4	281.475
		516.6	227.026		516.6	281.695
		516.8	227.637		516.8	281.875
		517	228.261		517	282.305
		517.2	228.837		517.2	282.566
		517.4	229.393		517.4	282.656
		517.6	229.799		517.6	282.885
		517.8	230.253		517.8	283.5
		518	230.93		518	283.773
		518.2	231.631		518.2	283.95
		518.4	232.477		518.4	284.224
		518.6	233.095		518.6	284.567
		518.8	233.828		518.8	285.165
		519	234.472		519	285.252
		519.2	235.098		519.2	285.584
		519.4	235.825		519.4	285.743
		519.6	236.707		519.6	286.164
		519.8	237.352		519.8	286.272
		520	238.08		520	286.787
		520.2	238.92		520.2	286.937
		520.4	239.6		520.4	287.237
		520.6	240.514		520.6	287.701
		520.8	241.296		520.8	287.71
		521	242.11		521	288.031
		521.2	242.885		521.2	288.218
		521.4	243.63		521.4	288.847
		521.6	244.35		521.6	289.377
		521.8	245.308		521.8	289.622
		522	246.074		522	289.9
		522.2	246.839		522.2	290.296
		522.4	247.723		522.4	290.9
		522.6	248.487		522.6	291.174
		522.8	249.363		522.8	291.499
		523	250.371		523	291.903
		523.2	251.364		523.2	292.187
		523.4	252.425		523.4	292.829
		523.6	253.48		523.6	293.356
		523.8	254.331		523.8	293.688
		524	255.362		524	293.862
		524.2	256.347		524.2	294.372
		524.4	257.288		524.4	294.756
		524.6	258.359		524.6	295.17
		524.8	259.225		524.8	295.477
		525	260.467		525	295.794
		525.2	261.519		525.2	296.127
		525.4	262.677		525.4	296.584
		525.6	263.697		525.6	297.036
		525.8	264.87		525.8	297.57
		526	266.176		526	298.075
		526.2	267.576		526.2	298.267
		526.4	268.891		526.4	298.729
		526.6	270.084		526.6	299.2
		526.8	271.597		526.8	299.67
		527	272.802		527	300.192
		527.2	274.081		527.2	300.793
		527.4	275.509		527.4	300.882
		527.6	276.84		527.6	301.301
		527.8	278.095		527.8	301.555
		528	279.416		528	302.105
		528.2	280.8		528.2	302.612
		528.4	282.318		528.4	302.736
		528.6	283.563		528.6	303.254
		528.8	284.892		528.8	303.654
		529	286.318		529	303.867
		529.2	287.653		529.2	304.342
		529.4	289.402		529.4	304.739
		529.6	291.066		529.6	305.442
		529.8	292.834		529.8	305.893
		530	294.67		530	306.46
		530.2	296.581		530.2	306.713
		530.4	297.988		530.4	307.027
		530.6	299.756		530.6	307.214
		530.8	301.464		530.8	307.508
		531	303.138		531	307.882
		531.2	304.86		531.2	308.636
		531.4	306.651		531.4	309.137
		531.6	308.541		531.6	309.232
		531.8	310.629		531.8	309.569
		532	312.649		532	309.97
		532.2	314.658		532.2	310.202
		532.4	316.804		532.4	310.755
		532.6	318.895		532.6	311.206
		532.8	321.135		532.8	312.005
		533	323.46		533	312.62
		533.2	325.488		533.2	313.042
		533.4	327.571		533.4	313.431
		533.6	330.146		533.6	313.63
		533.8	332.467		533.8	314.281
		534	334.653		534	314.791
		534.2	336.705		534.2	315.316
		534.4	339.1		534.4	315.992
		534.6	341.479		534.6	316.571
		534.8	343.772		534.8	316.908
		535	346.349		535	317.146
		535.2	348.738		535.2	317.556
		535.4	351.224		535.4	318.008
		535.6	353.607		535.6	318.577
		535.8	356.255		535.8	319.09
		536	358.807		536	319.495
		536.2	361.341		536.2	320.201
		536.4	363.518		536.4	320.606
		536.6	366.193		536.6	321.321
		536.8	368.95		536.8	321.9
		537	371.431		537	322.321
		537.2	374.403		537.2	322.632
		537.4	377.433		537.4	323.133
		537.6	380.226		537.6	323.989
		537.8	383.185		537.8	324.257
		538	386.116		538	324.776
		538.2	389.552		538.2	325.358
		538.4	392.344		538.4	325.745
		538.6	395.026		538.6	326.267
		538.8	397.982		538.8	326.857
		539	401.489		539	327.544
		539.2	404.977		539.2	328.027
		539.4	408.457		539.4	328.761
		539.6	411.808		539.6	329.423
		539.8	415.185		539.8	329.699
		540	418.402		540	330.386
		540.2	422.083		540.2	330.782
		540.4	425.631		540.4	331.178
		540.6	429.139		540.6	331.841
		540.8	432.552		540.8	332.456
		541	435.932		541	333.254
		541.2	439.721		541.2	333.843
		541.4	443.348		541.4	334.25
		541.6	447.111		541.6	334.846
		541.8	450.919		541.8	335.886
		542	455.079		542	336.375
		542.2	458.916		542.2	336.961
		542.4	462.715		542.4	337.927
		542.6	466.924		542.6	338.693
		542.8	470.829		542.8	339.095
		543	474.774		543	339.771
		543.2	479.171		543.2	340.232
		543.4	483.142		543.4	340.792
		543.6	487.293		543.6	341.72
		543.8	491.848		543.8	342.153
		544	496.452		544	342.711
		544.2	501.059		544.2	343.315
		544.4	505.403		544.4	343.8
		544.6	509.789		544.6	344.325
		544.8	514.624		544.8	344.832
		545	519.291		545	345.489
		545.2	523.774		545.2	345.883
		545.4	528.659		545.4	346.224
		545.6	533.36		545.6	346.528
		545.8	538.384		545.8	346.617
		546	543.331		546	346.806
		546.2	548.686		546.2	347.512
		546.4	553.549		546.4	347.931
		546.6	558.792		546.6	348.417
		546.8	564.156		546.8	349.019
		547	569.113		547	349.375
		547.2	574.276		547.2	349.737
		547.4	579.788		547.4	350.416
		547.6	585.376		547.6	350.725
		547.8	591.013		547.8	351.388
		548	596.56		548	351.893
		548.2	602.499		548.2	352.404
		548.4	608.348		548.4	352.815
		548.6	614.166		548.6	353.289
		548.8	620.13		548.8	353.546
		549	625.754		549	354.116
		549.2	631.863		549.2	354.67
		549.4	638.147		549.4	355.407
		549.6	644.105		549.6	355.923
		549.8	650.412		549.8	356.212
		550	656.744		550	356.551
		550.2	663.252		550.2	356.815
		550.4	670.027		550.4	357.226
		550.6	676.487		550.6	357.377
		550.8	682.873		550.8	357.797
		551	689.519		551	358.239
		551.2	696.278		551.2	358.752
		551.4	703.304		551.4	359.027
		551.6	710.096		551.6	359.81
		551.8	717.267		551.8	360.182
		552	724.2		552	360.859
		552.2	731.428		552.2	361.256
		552.4	738.976		552.4	361.632
		552.6	745.936		552.6	362.323
		552.8	753.321		552.8	362.985
		553	760.484		553	363.63
		553.2	767.692		553.2	364.279
		553.4	775.459		553.4	364.707
		553.6	783.196		553.6	365.266
		553.8	791.183		553.8	365.73
		554	798.87		554	366.092
		554.2	806.617		554.2	366.527
		554.4	814.791		554.4	367.37
		554.6	823.078		554.6	368.017
		554.8	831.344		554.8	368.425
		555	839.756		555	368.805
		555.2	848.472		555.2	369.203
		555.4	856.677		555.4	369.61
		555.6	865.095		555.6	369.902
		555.8	874.213		555.8	370.47
		556	883.062		556	370.926
		556.2	891.554		556.2	371.237
		556.4	900.029		556.4	371.831
		556.6	908.888		556.6	372.041
		556.8	917.972		556.8	372.646
		557	927.105		557	372.974
		557.2	935.997		557.2	373.366
		557.4	945.158		557.4	374.021
		557.6	955.159		557.6	374.379
		557.8	964.481		557.8	374.762
		558	973.984		558	375.25
		558.2	983.756		558.2	375.892
		558.4	993.385		558.4	376.192
		558.6	1003.79		558.6	376.787
		558.8	1013.61		558.8	377.356
		559	1024.1		559	377.757
		559.2	1033.96		559.2	378.41
		559.4	1044.06		559.4	378.921
		559.6	1054.18		559.6	379.653
		559.8	1065.24		559.8	379.988
		560	1075.89		560	380.748
		560.2	1085.97		560.2	381.455
		560.4	1096.42		560.4	381.991
		560.6	1107.41		560.6	382.138
		560.8	1118.77		560.8	382.637
		561	1129.83		561	383.277
		561.2	1140.7		561.2	383.972
		561.4	1152.01		561.4	384.48
		561.6	1163.51		561.6	385.014
		561.8	1174.62		561.8	385.357
		562	1186.35		562	386.133
		562.2	1198.13		562.2	386.629
		562.4	1210.26		562.4	387.278
		562.6	1221.87		562.6	387.804
		562.8	1233.49		562.8	388.314
		563	1246.05		563	388.862
		563.2	1258.64		563.2	389.222
		563.4	1271.2		563.4	389.713
		563.6	1283.72		563.6	390.335
		563.8	1296.32		563.8	391.186
		564	1308.85		564	391.989
		564.2	1321.58		564.2	392.595
		564.4	1334.37		564.4	393.333
		564.6	1346.87		564.6	393.985
		564.8	1360.37		564.8	394.644
		565	1373.42		565	395.337
		565.2	1386		565.2	395.976
		565.4	1399.54		565.4	396.603
		565.6	1412.84		565.6	397.238
		565.8	1426.44		565.8	397.977
		566	1439.81		566	398.818
		566.2	1453.64		566.2	399.41
		566.4	1468.41		566.4	399.803
		566.6	1482.39		566.6	400.204
		566.8	1496.14		566.8	400.859
		567	1510.54		567	401.68
		567.2	1525.46		567.2	402.486
		567.4	1539.86		567.4	403.426
		567.6	1554.06		567.6	404.001
		567.8	1568.66		567.8	404.558
		568	1583.5		568	405.182
		568.2	1598		568.2	405.789
		568.4	1612.58		568.4	406.359
		568.6	1627.66		568.6	406.688
		568.8	1641.95		568.8	407.681
		569	1657.39		569	408.489
		569.2	1672.29		569.2	409.062
		569.4	1688.02		569.4	409.856
		569.6	1704.16		569.6	410.636
		569.8	1720.28		569.8	411.047
		570	1736.07		570	411.606
		570.2	1751.84		570.2	412.227
		570.4	1767.31		570.4	412.84
		570.6	1782.88		570.6	413.512
		570.8	1799.08		570.8	414.093
		571	1814.65		571	414.892
		571.2	1830.72		571.2	415.291
		571.4	1847.14		571.4	415.625
		571.6	1863.77		571.6	416.185
		571.8	1880.61		571.8	416.778
		572	1897.14		572	417.342
		572.2	1913.71		572.2	417.831
		572.4	1930.08		572.4	418.538
		572.6	1947.15		572.6	419.169
		572.8	1963.49		572.8	419.767
		573	1980.18		573	420.138
		573.2	1996.87		573.2	420.479
		573.4	2013.9		573.4	421.278
		573.6	2031.27		573.6	421.885
		573.8	2048.62		573.8	422.492
		574	2066.14		574	422.991
		574.2	2084.26		574.2	423.681
		574.4	2102.38		574.4	424.283
		574.6	2119.61		574.6	424.885
		574.8	2136.92		574.8	425.582
		575	2154.28		575	426.461
		575.2	2171.98		575.2	427.175
		575.4	2189.9		575.4	427.995
		575.6	2207.47		575.6	428.582
		575.8	2225.39		575.8	429.358
		576	2242.59		576	429.983
		576.2	2260.82		576.2	430.958
		576.4	2279.02		576.4	431.797
		576.6	2297.3		576.6	432.635
		576.8	2315.21		576.8	433.276
		577	2333.41		577	433.729
		577.2	2351.1		577.2	434.41
		577.4	2369.34		577.4	435.422
		577.6	2387.85		577.6	436.325
		577.8	2406.7		577.8	436.897
		578	2424.83		578	437.648
		578.2	2443.79		578.2	438.404
		578.4	2462.58		578.4	439.153
		578.6	2480.64		578.6	440.009
		578.8	2499.58		578.8	440.681
		579	2518.36		579	441.466
		579.2	2537.14		579.2	442.007
		579.4	2554.89		579.4	442.968
		579.6	2572.82		579.6	443.483
		579.8	2591.91		579.8	444.239
		580	2610.03		580	444.863
		580.2	2628.53		580.2	445.57
		580.4	2647.07		580.4	446.21
		580.6	2664.6		580.6	446.768
		580.8	2683.09		580.8	447.361
		581	2701.07		581	447.89
		581.2	2720.14		581.2	448.489
		581.4	2738.25		581.4	449.138
		581.6	2756.89		581.6	450.091
		581.8	2775.29		581.8	450.765
		582	2793.07		582	451.507
		582.2	2811.44		582.2	452.153
		582.4	2830.09		582.4	453.029
		582.6	2847.65		582.6	453.56
		582.8	2865.45		582.8	454.271
		583	2884.16		583	455.126
		583.2	2901.93		583.2	455.7
		583.4	2919.25		583.4	456.104
		583.6	2936.73		583.6	456.918
		583.8	2954.58		583.8	457.455
		584	2972.29		584	457.972
		584.2	2989.65		584.2	458.78
		584.4	3006.63		584.4	459.482
		584.6	3023.9		584.6	460.11
		584.8	3041.4		584.8	460.586
		585	3059.11		585	461.185
		585.2	3076.48		585.2	461.661
		585.4	3094.3		585.4	462.477
		585.6	3112.13		585.6	463.364
		585.8	3128.14		585.8	463.834
		586	3145.31		586	463.915
		586.2	3162.76		586.2	464.386
		586.4	3179.79		586.4	465.157
		586.6	3196.66		586.6	466.1
		586.8	3213.31		586.8	466.845
		587	3229.62		587	467.895
		587.2	3245.62		587.2	468.418
		587.4	3262.72		587.4	468.934
		587.6	3279.62		587.6	469.619
		587.8	3294.93		587.8	470.547
		588	3310.89		588	471.444
		588.2	3326.74		588.2	471.95
		588.4	3342.41		588.4	472.354
		588.6	3357.57		588.6	473.059
		588.8	3373.08		588.8	473.46
		589	3387.73		589	474.016
		589.2	3402.39		589.2	474.732
		589.4	3418.56		589.4	475.461
		589.6	3432.42		589.6	476.173
		589.8	3447.49		589.8	477.067
		590	3462.03		590	477.532
		590.2	3475.99		590.2	478.119
		590.4	3489.2		590.4	478.755
		590.6	3502.91		590.6	478.899
		590.8	3516.39		590.8	479.835
		591	3529.96		591	480.294
		591.2	3543.8		591.2	480.83
		591.4	3556.52		591.4	481.25
		591.6	3569.22		591.6	481.914
		591.8	3581.5		591.8	482.386
		592	3593.76		592	482.808
		592.2	3605.61		592.2	483.574
		592.4	3617.65		592.4	484.292
		592.6	3629.28		592.6	484.646
		592.8	3641.78		592.8	485.432
		593	3652.28		593	485.822
		593.2	3663.8		593.2	486.199
		593.4	3674.45		593.4	486.546
		593.6	3684.96		593.6	487.009
		593.8	3695.51		593.8	487.673
		594	3704.71		594	488.022
		594.2	3714.56		594.2	488.288
		594.4	3723.65		594.4	488.537
		594.6	3732.97		594.6	488.792
		594.8	3741.11		594.8	489.128
		595	3750.25		595	489.135
		595.2	3759.3		595.2	489.5
		595.4	3767.46		595.4	489.763
		595.6	3776.04		595.6	490.128
		595.8	3784.45		595.8	490.249
		596	3792.32		596	490.535
		596.2	3799.99		596.2	490.643
		596.4	3807.78		596.4	490.626
		596.6	3815.3		596.6	491.184
		596.8	3822.53		596.8	491.44
		597	3829.01		597	491.438
		597.2	3834.79		597.2	491.383
		597.4	3840.33		597.4	491.488
		597.6	3845.39		597.6	491.729
		597.8	3851.07		597.8	492.132
		598	3855.93		598	492.404
		598.2	3860.41		598.2	492.578
		598.4	3865.4		598.4	492.89
		598.6	3869.83		598.6	493.273
		598.8	3873.51		598.8	493.596
		599	3877.11		599	493.617
		599.2	3881.01		599.2	493.475
		599.4	3884.07		599.4	493.651
		599.6	3886.84		599.6	493.922
		599.8	3888.61		599.8	494.001
		600	3890.9		600	493.983
		600.2	3891.8		600.2	494.187
		600.4	3893.69		600.4	494.409
		600.6	3895.25		600.6	494.104
		600.8	3895.71		600.8	494.105
		601	3897.02		601	494.057
		601.2	3897.64		601.2	494.091
		601.4	3897.31		601.4	493.98
		601.6	3897.51		601.6	494.021
		601.8	3896.62		601.8	493.949
		602	3895.39		602	493.835
		602.2	3893.98		602.2	493.803
		602.4	3891.77		602.4	493.817
		602.6	3889.72		602.6	494.1
		602.8	3887.86		602.8	494.328
		603	3885.93		603	493.982
		603.2	3883.28		603.2	493.687
		603.4	3879.69		603.4	493.621
		603.6	3876.44		603.6	493.335
		603.8	3872.17		603.8	493.036
		604	3868.2		604	492.606
		604.2	3863.85		604.2	492.484
		604.4	3858.85		604.4	492.255
		604.6	3853.5		604.6	492.445
		604.8	3847.76		604.8	492.024
		605	3841.38		605	492.058
		605.2	3835.56		605.2	491.95
		605.4	3829.56		605.4	491.754
		605.6	3823.18		605.6	491.782
		605.8	3816.06		605.8	491.477
		606	3809.66		606	491.461
		606.2	3802.79		606.2	491.667
		606.4	3795.34		606.4	491.194
		606.6	3786.59		606.6	491.111
		606.8	3777.66		606.8	490.708
		607	3768.92		607	490.109
		607.2	3760.13		607.2	489.554
		607.4	3751.41		607.4	489.107
		607.6	3741.74		607.6	488.678
		607.8	3731.96		607.8	488.288
		608	3721.88		608	487.796
		608.2	3711.28		608.2	487.333
		608.4	3700.56		608.4	486.638
		608.6	3689.18		608.6	486.376
		608.8	3678.04		608.8	486.05
		609	3665.51		609	485.359
		609.2	3654.08		609.2	484.592
		609.4	3641.16		609.4	484.061
		609.6	3628.57		609.6	483.664
		609.8	3615.83		609.8	483.432
		610	3602.57		610	482.851
		610.2	3589.45		610.2	482.599
		610.4	3576.36		610.4	482.049
		610.6	3562.58		610.6	481.651
		610.8	3548.47		610.8	480.976
		611	3533.26		611	480.548
		611.2	3518.35		611.2	479.924
		611.4	3502.68		611.4	479.485
		611.6	3487.86		611.6	478.937
		611.8	3472.07		611.8	478.278
		612	3456.52		612	477.623
		612.2	3440.69		612.2	476.883
		612.4	3424.27		612.4	476.466
		612.6	3408.2		612.6	475.401
		612.8	3392.57		612.8	474.852
		613	3375.37		613	474.152
		613.2	3358.06		613.2	473.477
		613.4	3339.94		613.4	472.697
		613.6	3322.57		613.6	472.247
		613.8	3305.02		613.8	471.436
		614	3287.15		614	470.742
		614.2	3268.9		614.2	469.88
		614.4	3250.21		614.4	469.262
		614.6	3232.18		614.6	468.317
		614.8	3213.73		614.8	467.471
		615	3194.89		615	466.945
		615.2	3176.13		615.2	466.429
		615.4	3157.03		615.4	465.52
		615.6	3138.14		615.6	465.011
		615.8	3118.66		615.8	464.439
		616	3099.97		616	463.677
		616.2	3080.3		616.2	463.082
		616.4	3060.17		616.4	462.395
		616.6	3039.71		616.6	461.657
		616.8	3019.71		616.8	461.029
		617	3000.18		617	460.102
		617.2	2979.74		617.2	459.056
		617.4	2958.89		617.4	458.09
		617.6	2938.58		617.6	457.304
		617.8	2918.09		617.8	456.529
		618	2897.39		618	455.865
		618.2	2876.75		618.2	455.046
		618.4	2855.94		618.4	454.302
		618.6	2835.36		618.6	453.034
		618.8	2814.6		618.8	452.413
		619	2793.85		619	451.687
		619.2	2772.5		619.2	450.917
		619.4	2751.06		619.4	450.098
		619.6	2729.63		619.6	449.31
		619.8	2708.34		619.8	448.431
		620	2686.82		620	447.528
		620.2	2664.44		620.2	446.753
		620.4	2643.14		620.4	445.693
		620.6	2621.47		620.6	444.854
		620.8	2599.88		620.8	443.909
		621	2578.24		621	443.261
		621.2	2556.8		621.2	441.994
		621.4	2535.07		621.4	441.116
		621.6	2513.31		621.6	440.38
		621.8	2491.87		621.8	439.682
		622	2470.26		622	438.875
		622.2	2448.71		622.2	438.015
		622.4	2427.36		622.4	437.133
		622.6	2405.59		622.6	436.422
		622.8	2383.94		622.8	435.511
		623	2361.87		623	434.397
		623.2	2340.6		623.2	433.501
		623.4	2318.63		623.4	432.573
		623.6	2297.14		623.6	431.527
		623.8	2276.21		623.8	430.492
		624	2254.82		624	429.562
		624.2	2233.03		624.2	428.577
		624.4	2211.41		624.4	427.817
		624.6	2190.22		624.6	426.681
		624.8	2169.01		624.8	425.714
		625	2147.41		625	424.667
		625.2	2126.4		625.2	423.709
		625.4	2105.62		625.4	422.645
		625.6	2084.68		625.6	421.701
		625.8	2063.83		625.8	420.859
		626	2042.39		626	419.694
		626.2	2021.87		626.2	418.815
		626.4	2001.04		626.4	417.811
		626.6	1980.79		626.6	416.758
		626.8	1960.48		626.8	415.369
		627	1939.85		627	414.409
		627.2	1919.77		627.2	413.587
		627.4	1899.66		627.4	412.436
		627.6	1879.51		627.6	411.342
		627.8	1859.24		627.8	410.634
		628	1839.88		628	409.563
		628.2	1820.18		628.2	408.504
		628.4	1800.75		628.4	407.63
		628.6	1781.02		628.6	406.918
		628.8	1761.46		628.8	405.663
		629	1742.32		629	404.822
		629.2	1722.87		629.2	404.005
		629.4	1703.86		629.4	403.082
		629.6	1684.78		629.6	402.08
		629.8	1665.77		629.8	401.308
		630	1646.83		630	400.431
		630.2	1627.89		630.2	399.397
		630.4	1609.54		630.4	398.51
		630.6	1591.2		630.6	397.354
		630.8	1573.09		630.8	396.449
		631	1555.13		631	395.844
		631.2	1537.2		631.2	394.691
		631.4	1519.5		631.4	393.567
		631.6	1501.79		631.6	392.527
		631.8	1484.87		631.8	391.787
		632	1467.67		632	390.944
		632.2	1450.05		632.2	390.11
		632.4	1432.88		632.4	389.026
		632.6	1415.6		632.6	388.261
		632.8	1399.16		632.8	387.245
		633	1382.52		633	386.23
		633.2	1365.56		633.2	385.24
		633.4	1349.3		633.4	384.398
		633.6	1332.88		633.6	383.753
		633.8	1316.76		633.8	382.65
		634	1300.51		634	381.725
		634.2	1284.96		634.2	381.06
		634.4	1269.31		634.4	379.981
		634.6	1253.62		634.6	378.844
		634.8	1238.22		634.8	377.796
		635	1223.04		635	376.908
		635.2	1207.93		635.2	375.964
		635.4	1193.21		635.4	375.058
		635.6	1178.38		635.6	374.353
		635.8	1163.97		635.8	373.473
		636	1149.52		636	372.343
		636.2	1135.43		636.2	371.276
		636.4	1121.17		636.4	370.386
		636.6	1107.38		636.6	369.602
		636.8	1093.37		636.8	368.715
		637	1079.81		637	367.563
		637.2	1066.39		637.2	366.639
		637.4	1053.25		637.4	365.515
		637.6	1040		637.6	364.525
		637.8	1026.72		637.8	363.545
		638	1013.55		638	362.661
		638.2	1000.89		638.2	361.56
		638.4	988.242		638.4	360.615
		638.6	975.735		638.6	359.407
		638.8	963.375		638.8	358.722
		639	951.014		639	358.004
		639.2	939.063		639.2	357.315
		639.4	927.213		639.4	356.334
		639.6	915.559		639.6	355.384
		639.8	903.906		639.8	354.49
		640	892.482		640	353.275
		640.2	880.971		640.2	352.561
		640.4	869.597		640.4	351.712
		640.6	858.492		640.6	350.917
		640.8	847.503		640.8	349.935
		641	836.775		641	349.04
		641.2	826.144		641.2	348.318
		641.4	815.831		641.4	347.345
		641.6	805.366		641.6	346.211
		641.8	795.317		641.8	345.231
		642	785.297		642	344.298
		642.2	775.253		642.2	343.549
		642.4	765.306		642.4	342.963
		642.6	755.582		642.6	341.927
		642.8	745.982		642.8	341.16
		643	736.657		643	340.168
		643.2	727.505		643.2	339.384
		643.4	718.257		643.4	338.552
		643.6	709.067		643.6	337.688
		643.8	699.972		643.8	336.946
		644	691.105		644	336.253
		644.2	682.173		644.2	335.487
		644.4	673.782		644.4	334.904
		644.6	665.284		644.6	334.078
		644.8	657.142		644.8	332.988
		645	648.947		645	332.339
		645.2	640.725		645.2	331.893
		645.4	632.762		645.4	331.191
		645.6	624.745		645.6	330.393
		645.8	616.806		645.8	329.474
		646	608.962		646	328.703
		646.2	601.386		646.2	327.853
		646.4	594.084		646.4	326.983
		646.6	586.733		646.6	326.101
		646.8	579.389		646.8	325.351
		647	572.429		647	324.53
		647.2	565.438		647.2	323.659
		647.4	558.42		647.4	322.799
		647.6	551.578		647.6	322.071
		647.8	544.817		647.8	321.236
		648	538.036		648	320.475
		648.2	531.63		648.2	319.662
		648.4	524.981		648.4	318.945
		648.6	518.649		648.6	318.108
		648.8	512.464		648.8	317.08
		649	506.378		649	316.133
		649.2	500.344		649.2	315.176
		649.4	494.307		649.4	314.325
		649.6	488.354		649.6	313.428
		649.8	482.746		649.8	312.669
		650	477.056		650	311.835
		650.2	471.451		650.2	311.027
		650.4	466.06		650.4	310.046
		650.6	460.53		650.6	309.4
		650.8	455.206		650.8	308.519
		651	449.843		651	307.907
		651.2	444.621		651.2	307.339
		651.4	439.664		651.4	306.542
		651.6	434.731		651.6	305.71
		651.8	429.835		651.8	304.912
		652	424.9		652	303.91
		652.2	420.155		652.2	303.429
		652.4	415.31		652.4	302.751
		652.6	410.65		652.6	302.043
		652.8	406.195		652.8	301.343
		653	401.547		653	300.704
		653.2	397.169		653.2	299.673
		653.4	392.735		653.4	298.765
		653.6	388.384		653.6	298.163
		653.8	384.173		653.8	297.37
		654	379.899		654	296.803
		654.2	375.78		654.2	296.122
		654.4	371.788		654.4	295.146
		654.6	368.047		654.6	294.53
		654.8	364.251		654.8	293.793
		655	360.733		655	292.956
		655.2	356.763		655.2	292.194
		655.4	353.031		655.4	291.488
		655.6	349.438		655.6	290.72
		655.8	345.846		655.8	289.967
		656	342.411		656	289.267
		656.2	339.036		656.2	288.392
		656.4	335.813		656.4	287.549
		656.6	332.427		656.6	286.862
		656.8	329.423		656.8	286.246
		657	326.323		657	285.613
		657.2	323.303		657.2	285.068
		657.4	320.32		657.4	284.619
		657.6	317.255		657.6	284.058
		657.8	314.302		657.8	283.298
		658	311.525		658	282.802
		658.2	308.759		658.2	282.073
		658.4	305.913		658.4	281.417
		658.6	303.294		658.6	280.939
		658.8	300.514		658.8	280.338
		659	297.82		659	279.609
		659.2	295.399		659.2	279
		659.4	292.841		659.4	278.536
		659.6	290.297		659.6	277.984
		659.8	287.864		659.8	277.413
		660	285.427		660	276.799
		660.2	283.018		660.2	276.411
		660.4	280.514		660.4	275.741
		660.6	278.222		660.6	275.218
		660.8	275.959		660.8	274.635
		661	273.607		661	274.016
		661.2	271.493		661.2	273.331
		661.4	269.274		661.4	272.734
		661.6	267.161		661.6	272.046
		661.8	265.037		661.8	271.38
		662	263.13		662	270.761
		662.2	261.063		662.2	270.18
		662.4	258.955		662.4	269.895
		662.6	257.022		662.6	269.397
		662.8	255.216		662.8	268.833
		663	253.399		663	268.108
		663.2	251.505		663.2	267.547
		663.4	249.643		663.4	266.852
		663.6	247.918		663.6	266.393
		663.8	246.117		663.8	265.684
		664	244.401		664	265.152
		664.2	242.732		664.2	264.727
		664.4	241.314		664.4	264.11
		664.6	239.817		664.6	263.49
		664.8	238.235		664.8	262.848
		665	236.75		665	262.278
		665.2	235.341		665.2	261.975
		665.4	233.667		665.4	261.449
		665.6	232.294		665.6	260.767
		665.8	230.966		665.8	260.362
		666	229.581		666	259.926
		666.2	228.174		666.2	259.458
		666.4	226.847		666.4	259.03
		666.6	225.667		666.6	258.48
		666.8	224.416		666.8	258.048
		667	223.191		667	257.51
		667.2	222.054		667.2	257.135
		667.4	220.755		667.4	256.704
		667.6	219.747		667.6	256.485
		667.8	218.71		667.8	256.329
		668	217.54		668	255.965
		668.2	216.301		668.2	255.643
		668.4	215.366		668.4	255.339
		668.6	214.351		668.6	254.817
		668.8	213.433		668.8	254.458
		669	212.427		669	254.023
		669.2	211.392		669.2	253.483
		669.4	210.479		669.4	252.793
		669.6	209.559		669.6	252.45
		669.8	208.739		669.8	251.972
		670	207.684		670	251.437
		670.2	206.829		670.2	250.992
		670.4	205.858		670.4	250.485
		670.6	205.083		670.6	250.055
		670.8	204.4		670.8	249.569
		671	203.613		671	249.191
		671.2	202.902		671.2	248.803
		671.4	202.065		671.4	248.446
		671.6	201.209		671.6	248.242
		671.8	200.59		671.8	247.846
		672	199.735		672	247.614
		672.2	199.229		672.2	247.329
		672.4	198.45		672.4	247.194
		672.6	197.783		672.6	246.841
		672.8	197.167		672.8	246.37
		673	196.418		673	245.872
		673.2	195.935		673.2	245.255
		673.4	195.433		673.4	244.841
		673.6	194.909		673.6	244.565
		673.8	194.642		673.8	244.071
		674	194.212		674	243.616
		674.2	193.59		674.2	243.366
		674.4	193.025		674.4	242.895
		674.6	192.698		674.6	242.556
		674.8	192.291		674.8	242.42
		675	192.014		675	242.017
		675.2	191.66		675.2	241.617
		675.4	191.12		675.4	241.209
		675.6	190.805		675.6	241.057
		675.8	190.299		675.8	240.885
		676	189.835		676	240.57
		676.2	189.435		676.2	240.108
		676.4	188.991		676.4	239.977
		676.6	188.558		676.6	239.593
		676.8	188.244		676.8	239.345
		677	187.91		677	239.076
		677.2	187.495		677.2	238.788
		677.4	187.068		677.4	238.349
		677.6	186.733		677.6	238.069
		677.8	186.332		677.8	237.709
		678	186.091		678	237.522
		678.2	185.876		678.2	237.278
		678.4	185.612		678.4	236.793
		678.6	185.344		678.6	236.424
		678.8	184.949		678.8	236.19
		679	184.656		679	235.819
		679.2	184.351		679.2	235.461
		679.4	184.145		679.4	235.222
		679.6	183.953		679.6	235.04
		679.8	183.69		679.8	234.955
		680	183.552		680	234.694
		680.2	183.539		680.2	234.363
		680.4	183.309		680.4	234.063
		680.6	183.02		680.6	233.999
		680.8	182.939		680.8	233.642
		681	182.649		681	233.604
		681.2	182.478		681.2	233.438
		681.4	182.358		681.4	233.076
		681.6	182.078		681.6	232.963
		681.8	181.913		681.8	232.905
		682	181.841		682	232.627
		682.2	181.627		682.2	232.524
		682.4	181.522		682.4	232.683
		682.6	181.507		682.6	232.595
		682.8	181.413		682.8	232.457
		683	181.446		683	232.57
		683.2	181.333		683.2	232.328
		683.4	181.318		683.4	232.176
		683.6	181.099		683.6	232.008
		683.8	180.944		683.8	231.926
		684	181.016		684	231.872
		684.2	181.068		684.2	231.556
		684.4	181.074		684.4	231.505
		684.6	181.097		684.6	231.323
		684.8	181.095		684.8	231.068
		685	181.024		685	231.334
		685.2	181.103		685.2	231.385
		685.4	181.057		685.4	231.414
		685.6	180.962		685.6	231.487
		685.8	181.008		685.8	231.688
		686	180.975		686	231.869
		686.2	180.965		686.2	231.758
		686.4	180.985		686.4	231.704
		686.6	180.893		686.6	231.652
		686.8	180.875		686.8	231.84
		687	181.05		687	232.099
		687.2	181.139		687.2	231.941
		687.4	181.331		687.4	231.959
		687.6	181.278		687.6	232.104
		687.8	181.289		687.8	232.394
		688	181.406		688	232.459
		688.2	181.5		688.2	232.438
		688.4	181.713		688.4	232.642
		688.6	181.786		688.6	232.715
		688.8	181.944		688.8	232.955
		689	182.057		689	232.915
		689.2	182.362		689.2	233.092
		689.4	182.466		689.4	233.247
		689.6	182.78		689.6	233.317
		689.8	182.99		689.8	233.576
		690	183.403		690	233.733
		690.2	183.704		690.2	233.91
		690.4	184.002		690.4	233.954
		690.6	184.305		690.6	234.072
		690.8	184.488		690.8	234.492
		691	184.778		691	234.633
		691.2	184.97		691.2	234.782
		691.4	185.192		691.4	235.209
		691.6	185.491		691.6	235.296
		691.8	185.797		691.8	235.585
		692	186.268		692	236.118
		692.2	186.576		692.2	236.477
		692.4	186.987		692.4	236.85
		692.6	187.265		692.6	237.383
		692.8	187.703		692.8	237.701
		693	188.078		693	238.148
		693.2	188.445		693.2	238.581
		693.4	188.808		693.4	238.975
		693.6	189.203		693.6	239.634
		693.8	189.676		693.8	240.351
		694	189.946		694	240.752
		694.2	190.371		694.2	241.244
		694.4	190.821		694.4	241.886
		694.6	191.314		694.6	242.523
		694.8	191.749		694.8	242.842
		695	192.097		695	243.442
		695.2	192.639		695.2	244.14
		695.4	193.002		695.4	244.785
		695.6	193.509		695.6	245.718
		695.8	193.983		695.8	246.339
		696	194.597		696	247.341
		696.2	194.921		696.2	248.352
		696.4	195.684		696.4	249.458
		696.6	196.245		696.6	250.273
		696.8	196.724		696.8	250.822
		697	197.336		697	251.858
		697.2	197.883		697.2	252.995
		697.4	198.628		697.4	254.095
		697.6	199.161		697.6	255.334
		697.8	199.675		697.8	257.045
		698	200.265		698	258.119
		698.2	201.04		698.2	259.529
		698.4	201.488		698.4	261.071
		698.6	202.292		698.6	262.48
		698.8	203.061		698.8	264.288
		699	203.897		699	265.831
		699.2	204.521		699.2	267.506
		699.4	205.311		699.4	269.281
		699.6	206.124		699.6	271.331
		699.8	206.944		699.8	273.218
		700	207.738		700	275.335

## Sheet: Figure 4b
Figure 4b		NR40 assemblies
		Time (ns)	Counts
		0	1
		1.95313	1
		3.90625	3
		5.85938	0
		7.8125	4
		9.76563	2
		11.7188	1
		13.6719	5
		15.625	3
		17.5781	4
		19.5312	4
		21.4844	7
		23.4375	4
		25.3906	4
		27.3438	3
		29.2969	4
		31.25	3
		33.2031	8
		35.1562	800
		37.1094	-3617
		39.0625	4042
		41.0156	3945
		42.9688	3179
		44.9219	2591
		46.875	2220
		48.8281	1820
		50.7812	1542
		52.7344	1359
		54.6875	1188
		56.6406	1088
		58.5938	921
		60.5469	857
		62.5	745
		64.4531	620
		66.4062	566
		68.3594	546
		70.3125	453
		72.2656	470
		74.2188	390
		76.1719	363
		78.125	311
		80.0781	301
		82.0312	274
		83.9844	285
		85.9375	267
		87.8906	253
		89.8438	232
		91.7969	203
		93.75	214
		95.7031	187
		97.6562	175
		99.6094	173
		101.562	162
		103.516	162
		105.469	159
		107.422	145
		109.375	122
		111.328	124
		113.281	135
		115.234	82
		117.188	119
		119.141	98
		121.094	98
		123.047	111
		125	87
		126.953	91
		128.906	104
		130.859	92
		132.812	62
		134.766	85
		136.719	77
		138.672	79
		140.625	70
		142.578	66
		144.531	64
		146.484	58
		148.438	77
		150.391	80
		152.344	71
		154.297	57
		156.25	49
		158.203	54
		160.156	57
		162.109	59
		164.062	44
		166.016	48
		167.969	57
		169.922	49
		171.875	61
		173.828	50
		175.781	48
		177.734	43
		179.688	51
		181.641	42
		183.594	48
		185.547	49
		187.5	42
		189.453	47
		191.406	48
		193.359	40
		195.312	42
		197.266	43
		199.219	37
		201.172	44
		203.125	38
		205.078	50
		207.031	36
		208.984	42
		210.938	36
		212.891	32
		214.844	28
		216.797	43
		218.75	41
		220.703	32
		222.656	23
		224.609	34
		226.562	31
		228.516	26
		230.469	24
		232.422	23
		234.375	29
		236.328	26
		238.281	27
		240.234	37
		242.188	32
		244.141	28
		246.094	28
		248.047	27
		250	31
		251.953	29
		253.906	32
		255.859	29
		257.812	25
		259.766	27
		261.719	25
		263.672	26
		265.625	29
		267.578	34
		269.531	34
		271.484	34
		273.438	26
		275.391	30
		277.344	16
		279.297	22
		281.25	18
		283.203	27
		285.156	16
		287.109	29
		289.062	20
		291.016	25
		292.969	20
		294.922	16
		296.875	19
		298.828	24
		300.781	15
		302.734	17
		304.688	21
		306.641	18
		308.594	23
		310.547	16
		312.5	14
		314.453	25
		316.406	18
		318.359	16
		320.312	11
		322.266	14
		324.219	22
		326.172	14
		328.125	15
		330.078	19
		332.031	19
		333.984	14
		335.938	23
		337.891	20
		339.844	17
		341.797	15
		343.75	16
		345.703	17
		347.656	17
		349.609	15
		351.562	19
		353.516	11
		355.469	13
		357.422	20
		359.375	13
		361.328	11
		363.281	15
		365.234	9
		367.188	16
		369.141	10
		371.094	18
		373.047	15
		375	14
		376.953	12
		378.906	22
		380.859	12
		382.812	18
		384.766	13
		386.719	15
		388.672	14
		390.625	12
		392.578	17
		394.531	10
		396.484	13
		398.438	19
		400.391	12
		402.344	13
		404.297	13
		406.25	10
		408.203	12
		410.156	5
		412.109	6
		414.062	9
		416.016	15
		417.969	14
		419.922	10
		421.875	22
		423.828	12
		425.781	15
		427.734	17
		429.688	13
		431.641	14
		433.594	17
		435.547	12
		437.5	15
		439.453	17
		441.406	11
		443.359	14
		445.312	13
		447.266	14
		449.219	14
		451.172	16
		453.125	8
		455.078	9
		457.031	12
		458.984	11
		460.938	9
		462.891	15
		464.844	14
		466.797	13
		468.75	7
		470.703	9
		472.656	11
		474.609	8
		476.562	5
		478.516	11
		480.469	18
		482.422	7
		484.375	7
		486.328	10
		488.281	8
		490.234	7
		492.188	7
		494.141	6
		496.094	12
		498.047	13
		500	15
		501.953	17
		503.906	18
		505.859	10
		507.812	7
		509.766	10
		511.719	11
		513.672	16
		515.625	17
		517.578	9
		519.531	9
		521.484	11
		523.438	14
		525.391	11
		527.344	11
		529.297	7
		531.25	11
		533.203	6
		535.156	9
		537.109	7
		539.062	9
		541.016	11
		542.969	9
		544.922	7
		546.875	11
		548.828	6
		550.781	10
		552.734	8
		554.688	7
		556.641	7
		558.594	10
		560.547	14
		562.5	7
		564.453	11
		566.406	8
		568.359	10
		570.312	12
		572.266	8
		574.219	6
		576.172	6
		578.125	10
		580.078	7
		582.031	5
		583.984	11
		585.938	9
		587.891	8
		589.844	7
		591.797	9
		593.75	4
		595.703	5
		597.656	5
		599.609	9
		601.562	9
		603.516	14
		605.469	9
		607.422	13
		609.375	17
		611.328	9
		613.281	5
		615.234	12
		617.188	5
		619.141	12
		621.094	6
		623.047	5
		625	6
		626.953	9
		628.906	10
		630.859	5
		632.812	8
		634.766	7
		636.719	5
		638.672	5
		640.625	17
		642.578	6
		644.531	4
		646.484	4
		648.438	12
		650.391	8
		652.344	7
		654.297	6
		656.25	6
		658.203	12
		660.156	4
		662.109	7
		664.062	10
		666.016	6
		667.969	7
		669.922	6
		671.875	8
		673.828	15
		675.781	3
		677.734	13
		679.688	6
		681.641	10
		683.594	6
		685.547	2
		687.5	5
		689.453	5
		691.406	6
		693.359	7
		695.312	6
		697.266	8
		699.219	8
		701.172	3
		703.125	8
		705.078	8
		707.031	6
		708.984	10
		710.938	11
		712.891	8
		714.844	12
		716.797	5
		718.75	0
		720.703	7
		722.656	9
		724.609	3
		726.562	8
		728.516	7
		730.469	2
		732.422	11
		734.375	2
		736.328	11
		738.281	2
		740.234	7
		742.188	7
		744.141	5
		746.094	6
		748.047	5
		750	5
		751.953	6
		753.906	6
		755.859	7
		757.812	8
		759.766	6
		761.719	10
		763.672	4
		765.625	9
		767.578	8
		769.531	3
		771.484	3
		773.438	8
		775.391	4
		777.344	8
		779.297	12
		781.25	4
		783.203	8
		785.156	8
		787.109	7
		789.062	4
		791.016	11
		792.969	10
		794.922	5
		796.875	8
		798.828	6
		800.781	11
		802.734	6
		804.688	10
		806.641	9
		808.594	4
		810.547	8
		812.5	3
		814.453	8
		816.406	4
		818.359	8
		820.312	4
		822.266	4
		824.219	7
		826.172	4
		828.125	5
		830.078	4
		832.031	5
		833.984	3
		835.938	4
		837.891	6
		839.844	6
		841.797	9
		843.75	5
		845.703	8
		847.656	8
		849.609	8
		851.562	6
		853.516	1
		855.469	4
		857.422	2
		859.375	3
		861.328	7
		863.281	5
		865.234	5
		867.188	3
		869.141	7
		871.094	3
		873.047	6
		875	5
		876.953	6
		878.906	7
		880.859	5
		882.812	9
		884.766	2
		886.719	3
		888.672	9
		890.625	3
		892.578	9
		894.531	7
		896.484	4
		898.438	7
		900.391	10
		902.344	5
		904.297	5
		906.25	7
		908.203	5
		910.156	9
		912.109	1
		914.062	6
		916.016	4
		917.969	6
		919.922	8
		921.875	4
		923.828	6
		925.781	7
		927.734	5
		929.688	1
		931.641	4
		933.594	3
		935.547	9
		937.5	2
		939.453	4
		941.406	5
		943.359	7
		945.312	10
		947.266	8
		949.219	8
		951.172	8
		953.125	3
		955.078	4
		957.031	5
		958.984	5
		960.938	6
		962.891	4
		964.844	7
		966.797	3
		968.75	6
		970.703	5
		972.656	4
		974.609	9
		976.562	8
		978.516	5
		980.469	6
		982.422	5
		984.375	5
		986.328	6
		988.281	3
		990.234	3
		992.188	7
		994.141	2
		996.094	3
		998.047	6
		1000	2
		1001.95	6
		1003.91	3
		1005.86	7
		1007.81	7
		1009.77	4
		1011.72	7
		1013.67	2
		1015.62	5
		1017.58	1
		1019.53	3
		1021.48	4
		1023.44	6
		1025.39	4
		1027.34	6
		1029.3	3
		1031.25	7
		1033.2	7
		1035.16	4
		1037.11	9
		1039.06	6
		1041.02	5
		1042.97	6
		1044.92	7
		1046.88	7
		1048.83	5
		1050.78	4
		1052.73	2
		1054.69	5
		1056.64	3
		1058.59	5
		1060.55	3
		1062.5	5
		1064.45	2
		1066.41	9
		1068.36	7
		1070.31	3
		1072.27	1
		1074.22	3
		1076.17	6
		1078.12	2
		1080.08	4
		1082.03	3
		1083.98	5
		1085.94	2
		1087.89	2
		1089.84	5
		1091.8	2
		1093.75	6
		1095.7	2
		1097.66	4
		1099.61	3
		1101.56	3
		1103.52	2
		1105.47	5
		1107.42	3
		1109.38	5
		1111.33	4
		1113.28	3
		1115.23	4
		1117.19	4
		1119.14	3
		1121.09	7
		1123.05	5
		1125	2
		1126.95	5
		1128.91	5
		1130.86	5
		1132.81	3
		1134.77	1
		1136.72	9
		1138.67	6
		1140.62	1
		1142.58	2
		1144.53	6
		1146.48	3
		1148.44	3
		1150.39	6
		1152.34	5
		1154.3	1
		1156.25	4
		1158.2	3
		1160.16	2
		1162.11	6
		1164.06	2
		1166.02	5
		1167.97	2
		1169.92	3
		1171.88	0
		1173.83	4
		1175.78	7
		1177.73	3
		1179.69	5
		1181.64	0
		1183.59	4
		1185.55	2
		1187.5	0
		1189.45	8
		1191.41	0
		1193.36	4
		1195.31	6
		1197.27	1
		1199.22	5
		1201.17	3
		1203.12	5
		1205.08	2
		1207.03	2
		1208.98	5
		1210.94	4
		1212.89	1
		1214.84	5
		1216.8	4
		1218.75	2
		1220.7	3
		1222.66	6
		1224.61	4
		1226.56	2
		1228.52	3
		1230.47	6
		1232.42	5
		1234.38	3
		1236.33	4
		1238.28	3
		1240.23	4
		1242.19	5
		1244.14	5
		1246.09	4
		1248.05	3
		1250	2
		1251.95	2
		1253.91	2
		1255.86	5
		1257.81	5
		1259.77	1
		1261.72	2
		1263.67	8
		1265.62	6
		1267.58	2
		1269.53	4
		1271.48	4
		1273.44	5
		1275.39	1
		1277.34	1
		1279.3	4
		1281.25	1
		1283.2	6
		1285.16	7
		1287.11	5
		1289.06	2
		1291.02	6
		1292.97	1
		1294.92	6
		1296.88	5
		1298.83	2
		1300.78	5
		1302.73	2
		1304.69	7
		1306.64	4
		1308.59	4
		1310.55	3
		1312.5	6
		1314.45	2
		1316.41	4
		1318.36	4
		1320.31	3
		1322.27	1
		1324.22	3
		1326.17	4
		1328.12	4
		1330.08	4
		1332.03	3
		1333.98	2
		1335.94	5
		1337.89	3
		1339.84	4
		1341.8	4
		1343.75	4
		1345.7	3
		1347.66	2
		1349.61	5
		1351.56	3
		1353.52	1
		1355.47	4
		1357.42	2
		1359.38	3
		1361.33	4
		1363.28	1
		1365.23	2
		1367.19	5
		1369.14	2
		1371.09	0
		1373.05	3
		1375	3
		1376.95	1
		1378.91	5
		1380.86	3
		1382.81	3
		1384.77	5
		1386.72	5
		1388.67	1
		1390.62	3
		1392.58	3
		1394.53	1
		1396.48	4
		1398.44	3
		1400.39	3
		1402.34	1
		1404.3	10
		1406.25	3
		1408.2	1
		1410.16	5
		1412.11	2
		1414.06	2
		1416.02	3
		1417.97	2
		1419.92	1
		1421.88	3
		1423.83	0
		1425.78	3
		1427.73	3
		1429.69	5
		1431.64	2
		1433.59	5
		1435.55	2
		1437.5	2
		1439.45	2
		1441.41	2
		1443.36	4
		1445.31	2
		1447.27	1
		1449.22	3
		1451.17	3
		1453.12	0
		1455.08	3
		1457.03	5
		1458.98	0
		1460.94	2
		1462.89	4
		1464.84	7
		1466.8	3
		1468.75	4
		1470.7	5
		1472.66	3
		1474.61	1
		1476.56	4
		1478.52	1
		1480.47	6
		1482.42	0
		1484.38	3
		1486.33	3
		1488.28	2
		1490.23	2
		1492.19	2
		1494.14	3
		1496.09	5
		1498.05	3
		1500	6
		1501.95	2
		1503.91	2
		1505.86	3
		1507.81	8
		1509.77	0
		1511.72	6
		1513.67	2
		1515.62	2
		1517.58	2
		1519.53	4
		1521.48	5
		1523.44	0
		1525.39	3
		1527.34	4
		1529.3	2
		1531.25	3
		1533.2	9
		1535.16	3
		1537.11	4
		1539.06	6
		1541.02	2
		1542.97	3
		1544.92	1
		1546.88	1
		1548.83	5
		1550.78	3
		1552.73	9
		1554.69	2
		1556.64	5
		1558.59	4
		1560.55	2
		1562.5	2
		1564.45	4
		1566.41	2
		1568.36	0
		1570.31	4
		1572.27	3
		1574.22	2
		1576.17	6
		1578.12	2
		1580.08	3
		1582.03	5
		1583.98	2
		1585.94	5
		1587.89	3
		1589.84	3
		1591.8	0
		1593.75	2
		1595.7	4
		1597.66	1
		1599.61	4
		1601.56	2
		1603.52	0
		1605.47	3
		1607.42	4
		1609.38	1
		1611.33	2
		1613.28	4
		1615.23	1
		1617.19	2
		1619.14	0
		1621.09	0
		1623.05	2
		1625	5
		1626.95	4
		1628.91	2
		1630.86	2
		1632.81	1
		1634.77	4
		1636.72	2
		1638.67	4
		1640.62	4
		1642.58	2
		1644.53	3
		1646.48	2
		1648.44	1
		1650.39	5
		1652.34	4
		1654.3	1
		1656.25	3
		1658.2	1
		1660.16	2
		1662.11	3
		1664.06	1
		1666.02	5
		1667.97	4
		1669.92	6
		1671.88	4
		1673.83	0
		1675.78	4
		1677.73	1
		1679.69	2
		1681.64	5
		1683.59	4
		1685.55	1
		1687.5	2
		1689.45	3
		1691.41	2
		1693.36	4
		1695.31	3
		1697.27	2
		1699.22	4
		1701.17	4
		1703.12	1
		1705.08	1
		1707.03	1
		1708.98	6
		1710.94	4
		1712.89	2
		1714.84	1
		1716.8	5
		1718.75	3
		1720.7	0
		1722.66	2
		1724.61	4
		1726.56	3
		1728.52	5
		1730.47	4
		1732.42	0
		1734.38	4
		1736.33	2
		1738.28	2
		1740.23	4
		1742.19	4
		1744.14	4
		1746.09	4
		1748.05	3
		1750	3
		1751.95	2
		1753.91	3
		1755.86	5
		1757.81	2
		1759.77	3
		1761.72	3
		1763.67	6
		1765.62	1
		1767.58	5
		1769.53	0
		1771.48	2
		1773.44	1
		1775.39	3
		1777.34	0
		1779.3	3
		1781.25	1
		1783.2	4
		1785.16	1
		1787.11	1
		1789.06	1
		1791.02	3
		1792.97	2
		1794.92	3
		1796.88	0
		1798.83	0
		1800.78	3
		1802.73	5
		1804.69	2
		1806.64	0
		1808.59	1
		1810.55	4
		1812.5	2
		1814.45	2
		1816.41	3
		1818.36	3
		1820.31	1
		1822.27	2
		1824.22	3
		1826.17	1
		1828.12	0
		1830.08	5
		1832.03	5
		1833.98	0
		1835.94	3
		1837.89	3
		1839.84	1
		1841.8	3
		1843.75	2
		1845.7	6
		1847.66	4
		1849.61	1
		1851.56	2
		1853.52	3
		1855.47	2
		1857.42	5
		1859.38	9
		1861.33	4
		1863.28	2
		1865.23	1
		1867.19	3
		1869.14	1
		1871.09	1
		1873.05	2
		1875	4
		1876.95	4
		1878.91	2
		1880.86	6
		1882.81	1
		1884.77	2
		1886.72	1
		1888.67	0
		1890.62	2
		1892.58	2
		1894.53	2
		1896.48	1
		1898.44	4
		1900.39	7
		1902.34	9
		1904.3	2
		1906.25	4
		1908.2	2
		1910.16	2
		1912.11	3
		1914.06	2
		1916.02	5
		1917.97	3
		1919.92	2
		1921.88	1
		1923.83	2
		1925.78	3
		1927.73	2
		1929.69	3
		1931.64	1
		1933.59	4
		1935.55	2
		1937.5	2
		1939.45	2
		1941.41	2
		1943.36	2
		1945.31	2
		1947.27	7
		1949.22	0
		1951.17	2
		1953.12	3
		1955.08	2
		1957.03	3
		1958.98	2
		1960.94	1
		1962.89	3
		1964.84	0
		1966.8	0
		1968.75	1
		1970.7	2
		1972.66	1
		1974.61	1
		1976.56	4
		1978.52	4
		1980.47	1
		1982.42	0
		1984.38	3
		1986.33	1
		1988.28	3
		1990.23	1
		1992.19	3
		1994.14	4
		1996.09	2
		1998.05	2

## Sheet: Figure 4c
Figure 4c		TAPT-DMTA/NR40-H
		Time (ns)	Counts
		0	0
		0.04883	0
		0.09766	0
		0.14648	0
		0.19531	0
		0.24414	0
		0.29297	0
		0.3418	1
		0.39063	1
		0.43945	0
		0.48828	0
		0.53711	1
		0.58594	0
		0.63477	0
		0.68359	1
		0.73242	0
		0.78125	-1
		0.83008	0
		0.87891	1
		0.92773	0
		0.97656	1
		1.02539	0
		1.07422	1
		1.12305	0
		1.17188	0
		1.2207	0
		1.26953	-1
		1.31836	0
		1.36719	0
		1.41602	0
		1.46484	2
		1.51367	0
		1.5625	1
		1.61133	0
		1.66016	0
		1.70898	0
		1.75781	0
		1.80664	0
		1.85547	1
		1.9043	3
		1.95313	1
		2.00195	0
		2.05078	0
		2.09961	0
		2.14844	1
		2.19727	0
		2.24609	1
		2.29492	0
		2.34375	0
		2.39258	0
		2.44141	0
		2.49023	0
		2.53906	-1
		2.58789	2
		2.63672	0
		2.68555	0
		2.73438	1
		2.7832	0
		2.83203	1
		2.88086	0
		2.92969	-1
		2.97852	2
		3.02734	0
		3.07617	0
		3.125	0
		3.17383	0
		3.22266	1
		3.27148	2
		3.32031	1
		3.36914	4
		3.41797	4
		3.4668	9
		3.51563	7
		3.56445	6
		3.61328	8
		3.66211	8
		3.71094	21
		3.75977	89
		3.80859	522
		3.85742	1663
		3.90625	3384
		3.95508	3377
		4.00391	1056
		4.05273	-1058
		4.10156	-657
		4.15039	1066
		4.19922	1549
		4.24805	1224
		4.29688	963
		4.3457	932
		4.39453	896
		4.44336	846
		4.49219	661
		4.54102	582
		4.58984	509
		4.63867	474
		4.6875	462
		4.73633	415
		4.78516	364
		4.83398	317
		4.88281	306
		4.93164	268
		4.98047	232
		5.0293	216
		5.07813	210
		5.12695	168
		5.17578	165
		5.22461	151
		5.27344	151
		5.32227	109
		5.37109	105
		5.41992	119
		5.46875	86
		5.51758	103
		5.56641	104
		5.61523	76
		5.66406	91
		5.71289	74
		5.76172	55
		5.81055	54
		5.85938	58
		5.9082	51
		5.95703	58
		6.00586	42
		6.05469	51
		6.10352	41
		6.15234	49
		6.20117	38
		6.25	46
		6.29883	37
		6.34766	37
		6.39648	43
		6.44531	33
		6.49414	30
		6.54297	27
		6.5918	46
		6.64063	23
		6.68945	20
		6.73828	24
		6.78711	20
		6.83594	25
		6.88477	30
		6.93359	24
		6.98242	24
		7.03125	20
		7.08008	16
		7.12891	18
		7.17773	15
		7.22656	12
		7.27539	14
		7.32422	22
		7.37305	10
		7.42188	11
		7.4707	11
		7.51953	16
		7.56836	16
		7.61719	15
		7.66602	13
		7.71484	9
		7.76367	13
		7.8125	5
		7.86133	11
		7.91016	10
		7.95898	6
		8.00781	10
		8.05664	14
		8.10547	13
		8.1543	7
		8.20313	6
		8.25195	8
		8.30078	8
		8.34961	9
		8.39844	7
		8.44727	6
		8.49609	6
		8.54492	8
		8.59375	5
		8.64258	6
		8.69141	9
		8.74023	5
		8.78906	10
		8.83789	7
		8.88672	7
		8.93555	3
		8.98438	5
		9.0332	8
		9.08203	4
		9.13086	3
		9.17969	9
		9.22852	4
		9.27734	5
		9.32617	8
		9.375	5
		9.42383	5
		9.47266	6
		9.52148	0
		9.57031	6
		9.61914	7
		9.66797	6
		9.7168	4
		9.76563	3
		9.81445	0
		9.86328	1
		9.91211	4
		9.96094	4
		10.0098	3
		10.0586	8
		10.1074	4
		10.1562	3
		10.2051	4
		10.2539	5
		10.3027	3
		10.3516	1
		10.4004	3
		10.4492	0
		10.498	0
		10.5469	0
		10.5957	5
		10.6445	1
		10.6934	3
		10.7422	2
		10.791	1
		10.8398	4
		10.8887	4
		10.9375	2
		10.9863	0
		11.0352	5
		11.084	1
		11.1328	6
		11.1816	3
		11.2305	2
		11.2793	3
		11.3281	2
		11.377	3
		11.4258	2
		11.4746	2
		11.5234	2
		11.5723	2
		11.6211	0
		11.6699	3
		11.7188	6
		11.7676	2
		11.8164	1
		11.8652	4
		11.9141	2
		11.9629	1
		12.0117	4
		12.0605	6
		12.1094	3
		12.1582	3
		12.207	2
		12.2559	1
		12.3047	2
		12.3535	3
		12.4023	1
		12.4512	2
		12.5	2
		12.5488	1
		12.5977	1
		12.6465	1
		12.6953	2
		12.7441	1
		12.793	1
		12.8418	3
		12.8906	0
		12.9395	2
		12.9883	3
		13.0371	0
		13.0859	1
		13.1348	1
		13.1836	1
		13.2324	0
		13.2812	2
		13.3301	2
		13.3789	0
		13.4277	2
		13.4766	4
		13.5254	0
		13.5742	0
		13.623	1
		13.6719	0
		13.7207	4
		13.7695	0
		13.8184	4
		13.8672	2
		13.916	2
		13.9648	1
		14.0137	1
		14.0625	0
		14.1113	4
		14.1602	1
		14.209	0
		14.2578	3
		14.3066	1
		14.3555	1
		14.4043	0
		14.4531	2
		14.502	2
		14.5508	1
		14.5996	1
		14.6484	1
		14.6973	0
		14.7461	0
		14.7949	1
		14.8438	0
		14.8926	2
		14.9414	0
		14.9902	1
		15.0391	1
		15.0879	1
		15.1367	1
		15.1855	0
		15.2344	1
		15.2832	3
		15.332	2
		15.3809	0
		15.4297	0
		15.4785	1
		15.5273	0
		15.5762	0
		15.625	0
		15.6738	1
		15.7227	0
		15.7715	0
		15.8203	1
		15.8691	1
		15.918	0
		15.9668	1
		16.0156	1
		16.0645	0
		16.1133	1
		16.1621	0
		16.2109	1
		16.2598	2
		16.3086	0
		16.3574	1
		16.4062	0
		16.4551	0
		16.5039	1
		16.5527	1
		16.6016	1
		16.6504	2
		16.6992	1
		16.748	1
		16.7969	0
		16.8457	-1
		16.8945	0
		16.9434	1
		16.9922	0
		17.041	0
		17.0898	0
		17.1387	2
		17.1875	2
		17.2363	0
		17.2852	0
		17.334	0
		17.3828	0
		17.4316	1
		17.4805	0
		17.5293	0
		17.5781	1
		17.627	0
		17.6758	0
		17.7246	0
		17.7734	0
		17.8223	0
		17.8711	0
		17.9199	0
		17.9688	0
		18.0176	0
		18.0664	0
		18.1152	0
		18.1641	0
		18.2129	0
		18.2617	1
		18.3105	0
		18.3594	2
		18.4082	0
		18.457	1
		18.5059	1
		18.5547	-1
		18.6035	0
		18.6523	0
		18.7012	0
		18.75	0
		18.7988	0
		18.8477	0
		18.8965	1
		18.9453	0
		18.9941	0
		19.043	0
		19.0918	1
		19.1406	0
		19.1895	1
		19.2383	1
		19.2871	0
		19.3359	1
		19.3848	1
		19.4336	-1
		19.4824	2
		19.5312	1
		19.5801	1
		19.6289	0
		19.6777	0
		19.7266	2
		19.7754	1
		19.8242	0
		19.873	0
		19.9219	0
		19.9707	2
		20.0195	1
		20.0684	1
		20.1172	2
		20.166	1
		20.2148	0
		20.2637	0
		20.3125	0
		20.3613	1
		20.4102	1
		20.459	0
		20.5078	0
		20.5566	0
		20.6055	1
		20.6543	0
		20.7031	-1
		20.752	2
		20.8008	0
		20.8496	0
		20.8984	2
		20.9473	0
		20.9961	0
		21.0449	1
		21.0938	0
		21.1426	0
		21.1914	0
		21.2402	0
		21.2891	0
		21.3379	1
		21.3867	1
		21.4355	0
		21.4844	-1
		21.5332	0
		21.582	0
		21.6309	0
		21.6797	0
		21.7285	0
		21.7773	2
		21.8262	0
		21.875	0
		21.9238	2
		21.9727	1
		22.0215	1
		22.0703	3
		22.1191	0
		22.168	0
		22.2168	0
		22.2656	0
		22.3145	0
		22.3633	0
		22.4121	0
		22.4609	1
		22.5098	-1
		22.5586	1
		22.6074	0
		22.6562	0
		22.7051	0
		22.7539	0
		22.8027	0
		22.8516	0
		22.9004	0
		22.9492	0
		22.998	0
		23.0469	0
		23.0957	0
		23.1445	0
		23.1934	0
		23.2422	0
		23.291	-1
		23.3398	0
		23.3887	0
		23.4375	0
		23.4863	0
		23.5352	1
		23.584	1
		23.6328	1
		23.6816	0
		23.7305	2
		23.7793	0
		23.8281	1
		23.877	0
		23.9258	2
		23.9746	0
		24.0234	1
		24.0723	1
		24.1211	1
		24.1699	1
		24.2188	0
		24.2676	1
		24.3164	0
		24.3652	0
		24.4141	3
		24.4629	0
		24.5117	0
		24.5605	0
		24.6094	0
		24.6582	0
		24.707	1
		24.7559	0
		24.8047	-1
		24.8535	0
		24.9023	0
		24.9512	1
		25	0
		25.0488	0
		25.0977	0
		25.1465	0
		25.1953	3
		25.2441	0
		25.293	1
		25.3418	0
		25.3906	0
		25.4395	-1
		25.4883	0
		25.5371	0
		25.5859	1
		25.6348	0
		25.6836	0
		25.7324	0
		25.7812	0
		25.8301	0
		25.8789	1
		25.9277	0
		25.9766	0
		26.0254	1
		26.0742	0
		26.123	0
		26.1719	0
		26.2207	0
		26.2695	1
		26.3184	1
		26.3672	0
		26.416	1
		26.4648	0
		26.5137	0
		26.5625	0
		26.6113	0
		26.6602	0
		26.709	0
		26.7578	1
		26.8066	0
		26.8555	1
		26.9043	0
		26.9531	0
		27.002	0
		27.0508	0
		27.0996	0
		27.1484	1
		27.1973	0
		27.2461	0
		27.2949	0
		27.3438	0
		27.3926	0
		27.4414	0
		27.4902	0
		27.5391	0
		27.5879	0
		27.6367	0
		27.6855	0
		27.7344	1
		27.7832	-1
		27.832	0
		27.8809	0
		27.9297	1
		27.9785	2
		28.0273	0
		28.0762	1
		28.125	1
		28.1738	0
		28.2227	0
		28.2715	0
		28.3203	0
		28.3691	0
		28.418	0
		28.4668	-1
		28.5156	0
		28.5645	0
		28.6133	1
		28.6621	0
		28.7109	0
		28.7598	0
		28.8086	0
		28.8574	1
		28.9062	0
		28.9551	0
		29.0039	0
		29.0527	0
		29.1016	0
		29.1504	0
		29.1992	0
		29.248	-1
		29.2969	0
		29.3457	0
		29.3945	1
		29.4434	0
		29.4922	0
		29.541	-1
		29.5898	1
		29.6387	0
		29.6875	0
		29.7363	-1
		29.7852	0
		29.834	0
		29.8828	0
		29.9316	0
		29.9805	0
		30.0293	1
		30.0781	1
		30.127	1
		30.1758	0
		30.2246	0
		30.2734	1
		30.3223	0
		30.3711	0
		30.4199	0
		30.4688	0
		30.5176	0
		30.5664	0
		30.6152	0
		30.6641	0
		30.7129	0
		30.7617	0
		30.8105	1
		30.8594	0
		30.9082	-1
		30.957	0
		31.0059	0
		31.0547	0
		31.1035	0
		31.1523	0
		31.2012	0
		31.25	0
		31.2988	0
		31.3477	0
		31.3965	0
		31.4453	0
		31.4941	0
		31.543	0
		31.5918	0
		31.6406	3
		31.6895	0
		31.7383	0
		31.7871	0
		31.8359	0
		31.8848	0
		31.9336	0
		31.9824	0
		32.0312	1
		32.0801	0
		32.1289	0
		32.1777	1
		32.2266	0
		32.2754	0
		32.3242	0
		32.373	0
		32.4219	1
		32.4707	0
		32.5195	0
		32.5684	0
		32.6172	0
		32.666	1
		32.7148	0
		32.7637	0
		32.8125	0
		32.8613	0
		32.9102	0
		32.959	0
		33.0078	0
		33.0566	0
		33.1055	0
		33.1543	0
		33.2031	0
		33.252	0
		33.3008	0
		33.3496	0
		33.3984	0
		33.4473	0
		33.4961	0
		33.5449	0
		33.5938	0
		33.6426	1
		33.6914	0
		33.7402	0
		33.7891	0
		33.8379	0
		33.8867	0
		33.9355	0
		33.9844	0
		34.0332	0
		34.082	0
		34.1309	2
		34.1797	0
		34.2285	1
		34.2773	0
		34.3262	0
		34.375	0
		34.4238	0
		34.4727	0
		34.5215	1
		34.5703	-1
		34.6191	0
		34.668	0
		34.7168	0
		34.7656	0
		34.8145	0
		34.8633	1
		34.9121	0
		34.9609	0
		35.0098	0
		35.0586	0
		35.1074	0
		35.1562	0
		35.2051	0
		35.2539	0
		35.3027	2
		35.3516	1
		35.4004	0
		35.4492	0
		35.498	0
		35.5469	0
		35.5957	0
		35.6445	2
		35.6934	0
		35.7422	0
		35.791	0
		35.8398	0
		35.8887	0
		35.9375	1
		35.9863	1
		36.0352	0
		36.084	0
		36.1328	0
		36.1816	0
		36.2305	0
		36.2793	0
		36.3281	0
		36.377	0
		36.4258	0
		36.4746	1
		36.5234	1
		36.5723	0
		36.6211	-1
		36.6699	0
		36.7188	0
		36.7676	0
		36.8164	0
		36.8652	0
		36.9141	0
		36.9629	0
		37.0117	1
		37.0605	0
		37.1094	0
		37.1582	0
		37.207	1
		37.2559	0
		37.3047	0
		37.3535	1
		37.4023	0
		37.4512	1
		37.5	1
		37.5488	0
		37.5977	0
		37.6465	0
		37.6953	0
		37.7441	0
		37.793	0
		37.8418	0
		37.8906	0
		37.9395	0
		37.9883	0
		38.0371	1
		38.0859	0
		38.1348	0
		38.1836	1
		38.2324	-1
		38.2812	0
		38.3301	1
		38.3789	0
		38.4277	0
		38.4766	1
		38.5254	0
		38.5742	0
		38.623	0
		38.6719	0
		38.7207	0
		38.7695	0
		38.8184	1
		38.8672	0
		38.916	1
		38.9648	0
		39.0137	-1
		39.0625	0
		39.1113	1
		39.1602	2
		39.209	0
		39.2578	0
		39.3066	0
		39.3555	0
		39.4043	0
		39.4531	0
		39.502	0
		39.5508	0
		39.5996	0
		39.6484	1
		39.6973	0
		39.7461	0
		39.7949	0
		39.8438	0
		39.8926	0
		39.9414	0
		39.9902	0
		40.0391	0
		40.0879	0
		40.1367	0
		40.1855	1
		40.2344	0
		40.2832	2
		40.332	0
		40.3809	0
		40.4297	0
		40.4785	0
		40.5273	0
		40.5762	0
		40.625	0
		40.6738	0
		40.7227	0
		40.7715	0
		40.8203	0
		40.8691	0
		40.918	1
		40.9668	1
		41.0156	0
		41.0645	0
		41.1133	0
		41.1621	0
		41.2109	0
		41.2598	0
		41.3086	1
		41.3574	0
		41.4062	0
		41.4551	0
		41.5039	0
		41.5527	0
		41.6016	1
		41.6504	0
		41.6992	0
		41.748	2
		41.7969	0
		41.8457	0
		41.8945	0
		41.9434	0
		41.9922	0
		42.041	0
		42.0898	0
		42.1387	1
		42.1875	1
		42.2363	0
		42.2852	0
		42.334	0
		42.3828	0
		42.4316	0
		42.4805	0
		42.5293	0
		42.5781	1
		42.627	0
		42.6758	0
		42.7246	0
		42.7734	0
		42.8223	1
		42.8711	0
		42.9199	0
		42.9688	0
		43.0176	0
		43.0664	0
		43.1152	0
		43.1641	0
		43.2129	1
		43.2617	0
		43.3105	0
		43.3594	0
		43.4082	1
		43.457	0
		43.5059	1
		43.5547	0
		43.6035	0
		43.6523	0
		43.7012	0
		43.75	0
		43.7988	0
		43.8477	0
		43.8965	0
		43.9453	0
		43.9941	0
		44.043	0
		44.0918	0
		44.1406	0
		44.1895	0
		44.2383	0
		44.2871	0
		44.3359	0
		44.3848	0
		44.4336	1
		44.4824	0
		44.5312	0
		44.5801	0
		44.6289	0
		44.6777	0
		44.7266	0
		44.7754	0
		44.8242	0
		44.873	0
		44.9219	0
		44.9707	0
		45.0195	0
		45.0684	0
		45.1172	0
		45.166	0
		45.2148	0
		45.2637	0
		45.3125	0
		45.3613	0
		45.4102	0
		45.459	0
		45.5078	0
		45.5566	0
		45.6055	0
		45.6543	0
		45.7031	0
		45.752	0
		45.8008	0
		45.8496	0
		45.8984	0
		45.9473	0
		45.9961	0
		46.0449	0
		46.0938	1
		46.1426	0
		46.1914	-1
		46.2402	0
		46.2891	2
		46.3379	0
		46.3867	1
		46.4355	0
		46.4844	0
		46.5332	0
		46.582	0
		46.6309	1
		46.6797	0
		46.7285	0
		46.7773	0
		46.8262	0
		46.875	0
		46.9238	0
		46.9727	0
		47.0215	0
		47.0703	0
		47.1191	0
		47.168	0
		47.2168	-1
		47.2656	0
		47.3145	0
		47.3633	0
		47.4121	0
		47.4609	0
		47.5098	-1
		47.5586	0
		47.6074	0
		47.6562	1
		47.7051	0
		47.7539	0
		47.8027	0
		47.8516	0
		47.9004	0
		47.9492	0
		47.998	0
		48.0469	0
		48.0957	0
		48.1445	0
		48.1934	0
		48.2422	0
		48.291	-1
		48.3398	-1
		48.3887	0
		48.4375	0
		48.4863	-1
		48.5352	0
		48.584	0
		48.6328	1
		48.6816	1
		48.7305	0
		48.7793	0
		48.8281	0
		48.877	-1
		48.9258	0
		48.9746	0
		49.0234	1
		49.0723	0
		49.1211	0
		49.1699	0
		49.2188	0
		49.2676	0
		49.3164	0
		49.3652	0
		49.4141	1
		49.4629	0
		49.5117	0
		49.5605	1
		49.6094	0
		49.6582	0
		49.707	0
		49.7559	1
		49.8047	0
		49.8535	0
		49.9023	-1
		49.9512	2

[truncated: 45 more sheets: Figure 4d, Figure 4e, Figure 4f, Figure 5a, Figure 5b, Figure 5c, Figure 5d, Figure 5e, Figure 5f, Figure 5g, Figure 5h, Supplementary Figure 1g, Supplementary Figure 1h, Supplementary Figure 4e, Supplementary Figure 6a, Supplementary Figure 6b, Supplementary Figure 6c, Supplementary Figure 10a, Supplementary Figure 10b, Supplementary Figure 13a …]
